# Supplementary material for: Unrecognized diversity and distribution of soil algae from Maritime Antarctica (Fildes Peninsula, King George Island)
Source: Front Microbiol. 2023 Jun 26;14:1118747. doi: 10.3389/fmicb.2023.1118747 (PMC10332270; doi:10.3389/fmicb.2023.1118747)
Supplement: Supplementary file 1 [file Data_Sheet_1.zip]

Archive with 3 entries (3 files):
- Data Sheet 1.pdf
- Supplementary Table S1.xlsx
- Supplementary Table S6.xlsx
