# Supplementary material for: Unrecognized diversity and distribution of soil algae from Maritime Antarctica (Fildes Peninsula, King George Island)
Source: Front Microbiol. 2023 Jun 26;14:1118747. doi: 10.3389/fmicb.2023.1118747 (PMC10332270; doi:10.3389/fmicb.2023.1118747)
Supplement: Supplementary file 1 [file Data_Sheet_1.zip › Supplementary Table S1.xlsx]

## Sheet: Blatt 1
Supplementary Table 1
OTU_ID	Acc._no._OTU	NB	species	genus (Figure 4)	class	accession_no_of_closest_ref	origins (Table S3)	∑_all_reads	∑_all_reads_excl_SchF	overlap OTU (Figure 3)	AM31-13	AM09-13	AM09-14	AM06-13	AM06-14	AS14-14	AS15-14	SchF	only SchF	OTU_with_clone	no_of_clones	Representative_clones	Acc._nos_representative_clones
OTU_0209	OR065203	1.81	Chlorominima collina	Chlorominima	C	LC381738, MW553075, HQ404890, HQ404887	Antarctica, snow	316	316		304						12
OTU_0197	OR065202	1.81	Chlorosarcinopsis eremi	Chlorosarcinopsis	C	MT340906, (OW834951)	China, Russia	337	16	TRUE			15		1			321		TRUE	1	SchF130815_fcl261	OR101615
OTU_0458	OR065236	1.81	Chodatodesmus australis	Chodatodesmus	C	AM419228	Antarctica	77	77			3				74
OTU_0047	OR065181	1.81	Coelastrella striolata	Coelastrella	C	(KY935339), MG523306, MG696586, MZ920145, MZ920144, MZ736635, FR865601, FR865599, MT896388	Japan, Micronesia, Russia	1711	6	TRUE			2		3		1	1705		TRUE	4	SchF130815_lsucl216	OR101536
OTU_0148	OR065194	1.81	Coelastropsis costata	Coelastropsis	C	MK975488	Europe (Bulgaria)	469	469				462		7
OTU_0923	OR065280	1.81	Coenochloris sp.	Coenochloris	C	HQ404874, LC381737	Arctic (Svalbard)	15	15		2					13
OTU_0291	OR065213	1.81	Coleochlamys apoda	Coleochlamys	C	MW244671	Arctic (Svalbard)	191	58	TRUE	43	5			2	8		133
OTU_0783	OR065265	1.81	Desmodesmus denticulatus	Desmodesmus	C	MK975487	Europe (Germany)	25	22	TRUE			21		1			3
OTU_0417	OR065230	1.81	Heterochlamydomonas sp.	Heterochlamydomonas	C	(KX195464, OW839947)	China, USA	92	4	TRUE			3		1			88
OTU_0126	OR065191	1.81	Hormotilopsis gelatinosa	Hormotilopsis	C	(KX193672, OW841667, ON696504), HQ646380	Australia, China, USA	568	8	TRUE			8					560
OTU_0383	OR065228	1.81	Spongiococcum aplanosporum	Spongiococcum	C	MG523298, MF569469	USA, Russia	106	1	TRUE			1					105
OTU_0864	OR065271	1.81	Tetracystis sarcinalis	Tetracystis	C	(OW840043)	China	19	3	TRUE			3					16
OTU_0084	OR065185	1.81	Tetracystis vinatzeri	Tetracystis	C	(KX194705, OW838452), MK005097	China, USA [airborne snow sample]	981	7	TRUE			7					974
OTU_0523	OR065239	1.81	Tetradesmus obliquus	Tetradesmus	C	e.g., MK975482, MT340977, MN636314, MN636313, MN596420, MH311543, LR215754, LR215753, LR215752, MH683974	e.g., China, Switzerland, Turkey, Europe (Spain), Europe (Sweden), Europe (Germany), Europe (Spain)	58	58				58
OTU_0332	OR065223	1.81	unident. Chlamydomonadales	unident. Chlamydomonadales	C	MF483734, (OW839885)	China, Europe (UK)	144	5	TRUE					2	1	2	139
OTU_0398	OR065229	1.81	unident. chlorophyte	unident. chlorophyte	C	MF484096	China	99	8	TRUE			8					91
OTU_0306	OR065216	1.81	unident. chlorophyte	unident. chlorophyte	C	MN903344	Europe (Lithuania)	165	3	TRUE					3			162
OTU_0190	OR065201	1.81	unident. chlorophyte	unident. chlorophyte	C	(OW835373)	Europe (UK)	355	6	TRUE			5				1	349
		18								13	3	2	12	0	8	4	4	13		2	5
OTU_0298	OR065214	1.79	Bracteacoccus aggregatus	Bracteacoccus	C	MH703758		178	178		67	41	39	14	8	9
OTU_0915	OR065279	1.78	Bracteacoccus bullatus	Bracteacoccus	C	MT735205		16	16		12	4
OTU_0310	OR065217	1.75	Bracteacoccus bullatus	Bracteacoccus	C	MG523287, MG523290		162	162		37	6	2	58	45	2	12
OTU_0325	OR065220	1.79	Bracteacoccus sp.	Bracteacoccus	C	MT735199		149	149			130	19
OTU_0174	OR065200	1.79	Chlorococcum sp.	Chlorococcum	C	MF569737		377	12	TRUE			11			1		365
OTU_0057	OR065182	1.79	Chlorococcum sp.	Chlorococcum	C	MF482685		1451	1	TRUE							1	1450		TRUE	7	SchF050815_gcl149, SchF060815_gcl160, SchF060815_gcl162, SchF060815_mgcl51, SchF060815_ucl36, SchF130815_fcl256, SchF170815_mgcl55	OR101561 - OR101567
OTU_0134	OR065192	1.76	Chlorococcum sp.	Chlorococcum	C	MF482718		539	173	TRUE	57	28		19	47	6	16	366
OTU_0089	OR065186	1.79	Coelastrella aeroterrestrica	Coelastrella	C	FR865674, JX513879, KM020058, MW013805, MW013806, MW013807, MW013810, MW013816, OM472018, OM472019		925	616	TRUE	616							309		TRUE	1	58sbF_cl74_12AM31	OR101581
OTU_0328	OR065221	1.77	Coelastrella oocystiformis	Coelastrella	C	(KX220960)		146	146		141	1				4				TRUE	1	58sbF_cl228_12AM31	OR101635
OTU_0029	OR065179	1.8	Coelastrella sp.	Coelastrella	C	MF482529		3707	11	TRUE			9			1	1	3696
OTU_0971	OR065285	1.79	Coelastrella striolata	Coelastrella	C	MK975486		12	12				10		2
OTU_0234	OR065205	1.79	Coenochloris sp.	Coenochloris	C	HQ404870, HQ404871		264	264		223			2		39
OTU_0079	OR065184	1.79	Sanguina aurantia	Sanguina	C	MK728634		1007	1007		12	73	252	33	623	14				TRUE	1	mgcl10_AS15	OR101571
OTU_0542	OR065241	1.79	Sanguina nivaloides	Sanguina	C	MK728627, MK728616, MK728615, LC381736, KX063743, KX063745		54	54		11				40	3
OTU_0490	OR065237	1.75	Spongiochloris sp.	Spongiochloris	C	(KX220740)		66	2	TRUE			2					64
OTU_0866	OR065272	1.79	Spongiochloris spongiosa	Spongiochloris	C	KM020025		19	6	TRUE			6					13
OTU_0739	OR065261	1.74	unident. Chlamydomonadales	unident. Chlamydomonadales	C	(MF487512)		28	28		28
OTU_0879	OR065275	1.73	unident. Chlamydomonadales	unident. Chlamydomonadales	C	MF482600		18	6	TRUE			6					12
OTU_0066	OR065183	1.75	unident. Chlamydomonadales	unident. Chlamydomonadales	C	MF483474		1234	2	TRUE					2			1232		TRUE	1	SchF110815_gcl155	OR101568
OTU_0219	OR065204	1.79	unident. Chlamydomonadales	unident. Chlamydomonadales	C	(OW837790)		300	300		112	4		2	15	131	36
OTU_0106	OR065190	1.79	unident. chlorophyte	unident. chlorophyte	C	(OW837812)		746	746			19	13	173	321	188	32
		21								9	11	9	11	7	9	11	6	9		5	11
OTU_0277	OR065211	0.9	Ankistrodesmus sp.	Ankistrodesmus	C	(OX033235)		203	203		33	163	5			2
OTU_0170	OR065199	1.67	Bracteacoccus sp.	Bracteacoccus	C	MW075317		392	392		67	95	7	50	74	36	63			TRUE	1	mgcl23_AM31	OR101609
OTU_0255	OR065210	1.43	Bracteacoccus sp.	Bracteacoccus	C	(ON696265)		233	233		30	152		13	17	21
OTU_0254	OR065209	1.58	Bracteacoccus sp.	Bracteacoccus	C	MW075317		233	233		33	176	4	12	6	2
OTU_0163	OR065197	1.41	Bracteacoccus sp.	Bracteacoccus	C	(ON696265)		418	418		27	246	9	50	70	16				TRUE	1
OTU_0713	OR065258	1.69	Chlamydomonas sp.	Chlamydomonas	C	MT735192		30	1	TRUE							1	29
OTU_0686	OR065254	1.61	Chlorococcum sp.	Chlorococcum	C	(MF483065)		33	17	TRUE			13		3		1	16
OTU_0440	OR065234	1.51	Chlorococcum sp.	Chlorococcum	C	(OW834666)		84	84		18	41		9	8	8
OTU_0137	OR065193	1.57	Chlorococcum sp.	Chlorococcum	C	(OW842318)		529	529		222	102		126	60	19
OTU_0103	OR065189	1.74	Chlorococcum sp.	Chlorococcum	C	(OW837778)		784	784		223	129		69	224	50	89			TRUE	1	mgcl17_AM31	OR101590
OTU_0914	OR065278	1.02	Chloromonas sp.	Chloromonas	C	AB624577		16	16		16
OTU_0896	OR065277	0.27	Chloromonas sp.	Chloromonas	C	AB903007		17	17						17
OTU_0244	OR065208	0.49	Chloromonas sp.	Chloromonas	C	LC360496		249	249		161		2	10	56	20
OTU_0151	OR065195	0.66	Chloromonas sp.	Chloromonas	C	AB906384		459	459		191	90	50	25	64	25	14
OTU_0027	OR065178	0.77	Chloromonas sp.	Chloromonas	C	JX435348		4329	4329			1295	3034
OTU_0100	OR065188	1.52	Coelastrella sp.	Coelastrella	C	KT308058		799	799		646					153
OTU_0633	OR065248	1.43	Coenochloris sp.	Coenochloris	C	HQ404874		39	39		39
OTU_0552	OR065242	0.63	Coleochlamys sp.	Coleochlamys	C	MF481832		52	52		1				1	50
OTU_0376	OR065226	1.66	Spongiococcum sp.	Spongiococcum	C	(KX222443)		110	4	TRUE			4					106
OTU_0377	OR065227	1.65	Spongiococcum sp.	Spongiococcum	C	(KX222443)		109	1	TRUE			1					108
OTU_0037	OR065180	1.14	Spongiococcum sp.	Spongiococcum	C	MN903953		2376	2376		4	1942	358	8	59	3	2			TRUE	2	mucl11_AM30, mucl4_AM30	OR101524, OR101525
OTU_0684	OR065253	1.1	unident. Chlamydomonadales	unident. Chlamydomonadales	C	LC439250, LC439251		33	33							33
OTU_0330	OR065222	1.46	unident. Chlamydomonadales	unident. Chlamydomonadales	C	MF483927, MF571244, JX435368		145	145		145
OTU_0317	OR065218	0.84	unident. Chlamydomonadales	unident. Chlamydomonadales	C	OU940952		156	156		156
OTU_0725	OR065260	1.11	unident. Chlamydomonadales	unident. Chlamydomonadales	C	MF483576		29	2	TRUE					2			27
OTU_0323	OR065219	1.66	unident. Chlamydomonadales	unident. Chlamydomonadales	C	MF482766		150	1	TRUE					1			149
OTU_0243	OR065207	1.33	unident. Chlamydomonadales	unident. Chlamydomonadales	C	(OW842318)		251	251		2	105		72	61	11
OTU_0968	OR065283	0.89	unident. chlorophyte	unident. chlorophyte	C	MF481398		12	12		12
OTU_0792	OR065266	1.72	unident. chlorophyte	unident. chlorophyte	C	(MF483827)		24	1	TRUE						1		23
		29								7	19	12	11	11	16	16	6	7			4
OTU_0640	OR065547	1.81	Apatococcus sp.	Apatococcus	T	MK005076, KX025114, KX025109, ON119418	Europe (Germany) [tree bark, hard substrate, airborne sample]	38	3	TRUE		0	3					35
OTU_0039	OR065303	1.81	Asterochloris pseudoirregularis	Asterochloris	T	e.g., KP314537, MH415323, MN598844, MT036566, MW043580	e.g., Antarctica, Canada, Europe (Czech Republic, Austria, Finland, Iceland, Norway, Slovakia, Switzerland), Russia, Faroe Islands, USA (Alaska), Greenland, Japan, Arctic (Svalbard), Canada	1947	1947		1947	0
OTU_0196	OR065366	1.81	Asterochloris stereocaulonicola	Asterochloris	T	MT036570, MT036571, MT036569, MH415218, MH415290	Antarctica, Argentina	340	340		11	30	248	42	2	7
OTU_0772	OR065587	1.81	Chlorella vulgaris	Chlorella	T	MT036570, MT036571, MT036569, MH415218, MH415290	Europe (UK, Germany)	26	14	TRUE	9	0	1		2	2		12
OTU_0827	OR065610	1.81	Chlorella vulgaris	Chlorella	T	e.g., KX094797, KY229195, MN248530, MZ546604, OQ208834	e.g., Antarctica (King George Island), China, Europe (Germany, Finland, UK, Sweden), South Korea, USA (TX)	22	4	TRUE		0	4					18
OTU_0179	OR065356	1.81	Chloroidium antarcticum	Chloroidium	T	MH551519	Antarctica	370	370		9	8	82	35	146	25	65			TRUE	2	mgcl30_AM06, mgcl52_AS20	OR101610, OR101611
OTU_0655	OR065553	1.81	Chloroidium lichenum	Chloroidium	T	MH415403	New Zealand	37	37			2	30		4	1
OTU_0800	OR065598	1.81	Chloroidium sp.	Chloroidium	T	LC381752	Antarctica Segawa OTU 71	24	24		11	4	7		2					TRUE	1	mgcl63_AM31	OR101668
OTU_0121	OR065340	1.81	Coccomyxa subellipsoidea	Coccomyxa	T	e.g., AC277064, HG972972, MG696578, MN871439, ON119345	Antarctica, China, Europe (Czech Republic, Germany), USA, Russia	610	608	TRUE	267	59	34	107	55	47	39	2		TRUE	1
OTU_0187	OR065361	1.81	Diplosphaera sp.	Diplosphaera	T	(KX221870)	New Zealand	360	360		21	230	109
OTU_0080	OR065326	1.81	Edaphochloris andreyevii	Edaphochloris	T	(KX195090)	USA	1001	1001		1	6	70	207	667	49	1			TRUE	2	mgcl34_AM30, mgcl44_AM30	OR101572, OR101573
OTU_0231	OR065379	1.81	Elliptochloris sp.	Elliptochloris	T	(OW841133) China	China	268	268		3	0			66	175	24
OTU_0641	OR065548	1.81	Elliptochloris sp.	Elliptochloris	T	MH258956	Korea (lichen photobiont)	38	17	TRUE		4	5	4	4			21
OTU_0577	OR065519	1.81	Laetitia sardoa	Laetitia	T	(KX195613, OU941034)	USA, Europe (Sweden)	48	4	TRUE	1	0				3		44
OTU_0005	OR065292	1.81	Myrmecia pyriformis	Myrmecia	T	(MG207170, OX032879, OW838985), FJ554300, MW471028	Canada, China, Europe (Austria), Europe (Germany), USA	26527	26527		1592	7309	2664	6873	2874	864	4351
OTU_0182	OR065358	1.81	Parietochloris bilobata	Parietochloris	T	LC639357, ON696501, OX033079	Australia, Europe (Austria, Germany)	367	4	TRUE		0	2				2	363
OTU_0155	OR065347	1.81	Pseudostichococcus monallantoides	Pseudostichococcus	T	LC381755, (OW834355), ON119327	Antarctica [Segawa, snow], China, Germany [Hainich, tree bark]	441	440	TRUE		26	82	247	82	3		1
OTU_0168	OR065352	1.81	Pseudostichococcus monallantoides	Pseudostichococcus	T	MT078186, MT425967, ON119232, (ON963159), (OW840264)	USA, China, Europe (Germany, Lithuania), Russia	404	389	TRUE	32	16	170	109	52		10	15		TRUE	1	SchF140815_fcl254	OR101608
OTU_0337	OR065419	1.81	Raphidonema catena	Raphidonema	T	MT261819, (OW840117, OU938825), MW077573, MW077570	Arctic (Svalbard), China	138	138		122	0	10			5	1
OTU_0030	OR065300	1.81	Raphidonema nivale	Raphidonema	T	MW077564, MW077565, MW077567	Antarctica	3624	3624		355	159	205	20	18	1822	1045
OTU_0115	OR065339	1.81	Raphidonema sempervirens	Raphidonema	T	e.g., AB903011, MK262783, MK262783, MW077549, MW077575	Arctic (Svalbard), Iceland, Canada, New Zealand	667	667		8	391	141	62	61	4
OTU_0249	OR065388	1.81	Stichococcus antarcticus	Stichococcus	T	MH681103	Antarctica	242	242		6	153	68	1	1	13
OTU_0013	OR065293	1.81	Trebouxia suecica	Trebouxia	T	e.g., KX147257, KY066324, MN397111, MN412814, MN654632	e.g., Europe (Iceland, Norway, Poland, Spain, Sweden), Antarctica	9792	9792		410	9038	94	41	29	67	113
OTU_0114	OR065338	1.81	Trebouxia vagua	Trebouxia	T	KR912844, KR912849	USA	672	672		1	0	670	1
OTU_0157	OR065349	1.81	unident. Chlorellales	unident. Chlorellales	T	(OW840573), China	China	439	439			14	15	34	361	13	2
OTU_0953	OR065653	1.81	unident. trebouxiophyte	unident. trebouxiophyte	T	(KM494297)	Canada	13	13		12	0				1
OTU_0184	OR065360	1.81	unident. trebouxiophyte	unident. trebouxiophyte	T	(MF484292, KX222759), JX435333	Europe (UK, Switzerland), New Zealand	363	363		144	100	27	23	49	14	6
OTU_0028	OR065299	1.81	unident. trebouxiophyte	unident. trebouxiophyte	T	FJ552952	Sweden	4052	4052		2	1612	392	1345	683	17	1
		28								9	21	28	24	16	19	19	13	9		5	5
OTU_0446	OR065469	1.75	Coccomyxa antarctica	Coccomyxa	T	MF465900	Antarctica	82	82		1	42	36	1	2
OTU_0906	OR065639	1.78	Coccomyxa sp.	Coccomyxa	T	LS999580		17	17			15	2
OTU_0223	OR065376	1.75	Coccomyxa sp.	Coccomyxa	T	LR872707		287	287		38	46	81	3		106	13
OTU_0284	OR065402	1.8	Coccomyxa subellipsoidea	Coccomyxa	T	AY293938, AY293943		197	197		193					4
OTU_0215	OR065371	1.8	Coccomyxa viridis	Coccomyxa	T	HE586522		312	311	TRUE	29	240	37	2		3		1
OTU_0479	OR065483	1.8	Deuterostichococcus allas	Deuterostichococcus	T	MH670394		70	70		2	33	32	2	1
OTU_0142	OR065344	1.75	Diplosphaera chodatii	Diplosphaera	T	(KX222424)		512	512		117	132	78	46	31	69	39				1	mgcl1_AM06	OR101605
OTU_0075	OR065324	1.76	Diplosphaera chodatii	Diplosphaera	T	KX094831		1057	1057		98	404	498	10	19	6	22
OTU_0289	OR065404	1.76	Elliptochloris sp.	Elliptochloris	T	(OX033038)		193	193		108	30	22	3	5	24	1
OTU_0105	OR065335	1.75	Elliptochloris sp.	Elliptochloris	T	ON119319		747	746	TRUE	312	20	39		22	306	47	1
OTU_0073	OR065323	1.77	Elliptochloris subsphaerica	Elliptochloris	T	LT560345		1081	1081		65	327	382	135	137	12	23
OTU_0235	OR065381	1.75	Elliptochloris subsphaerica	Elliptochloris	T	(LC310507)		264	257	TRUE	125	42	42	8	32	8		7
OTU_0167	OR065351	1.75	Lobosphaera sp.	Lobosphaera	T	(OX032007)		410	410		380	2	9	17	2
OTU_0094	OR065330	1.75	Muriella terrestris	Muriella	T	MG696580, MG696581, MG696584, KX355549		855	855			21	37	134	510	142	11				2	mgcl39_AS20, mgcl9_AM30	OR101584, OR101585
OTU_0349	OR065423	1.75	Muriella terrestris	Muriella	T	MT892796, MT892797, MZ890271, MZ890272, MZ890273, OM472022		127	122	TRUE		8	8	10	69	26	1	5			1	mgcl35_AM30	OR101637
OTU_0752	OR065579	1.79	Myrmecia sp.	Myrmecia	T	(OW840508)		27	27						27
OTU_0316	OR065411	1.76	Myrmecia sp.	Myrmecia	T	(MF571394)		157	155	TRUE		76	79					2
OTU_0101	OR065334	1.77	Myrmecia sp.	Myrmecia	T	(OW833630)		787	779	TRUE	351	19	19	103	192	79	16	8			1	58sbF_mgcl61_AS20	OR101589
OTU_0454	OR065473	1.77	Neocystis mucosa	Neocystis	T	(OW837409)		79	79			3	6	17	30	4	19
OTU_0069	OR065320	1.77	Neocystis mucosa	Neocystis	T	(OW833330), JQ920367		1212	1204	TRUE	24	229	479	152	211	32	77	8
OTU_0071	OR065321	1.77	Neocystis sp.	Neocystis	T	MK005071		1149	1149		382	48	84	45	65	71	454				3	mgcl3_AS15	OR101570
OTU_0049	OR065307	1.77	Pseudochlorella signiensis	Pseudochlorella	T	KM116464, LT560360, LT560361		1597	1597		259	578	152	165	306	57	80
OTU_0288	OR065403	1.77	Pseudochlorella sp.	Pseudochlorella	T	MF483640		194	194			151	5	11	27
OTU_0854	OR065620	1.75	Stichococcus sp.	Stichococcus	T	ON119320		20	20				19		1
OTU_0203	OR065369	1.79	Stichococcus sp.	Stichococcus	T	(OW841491)		326	326		187	65	52	13	3	3	3
OTU_0041	OR065305	1.79	Trebouxia impressa	Trebouxia	T	e.g., DQ166579, EU715044, KJ754209, KR913532, KY559107		1924	1924		414	1286	60	24	140						2	mgcl24_AM31, mgcl27_AM31	OR101529, OR101530
OTU_0128	OR065341	1.77	Trebouxia sp.	Trebouxia	T	KX120253, KX120254, MK619916		558	558		304	2		2		242	8
OTU_0236	OR065382	1.79	Trebouxia sp.	Trebouxia	T	e.g., KR913210, KR913262, MH813469, OM275609, OW835208		261	261		19	10	124	88	19		1
OTU_0038	OR065302	1.79	Trebouxia sp.	Trebouxia	T	AF534385, AF534386, KJ754306		2017	2017			28	1937	37	15
OTU_0623	OR065538	1.77	unident. Chlorellales	unident. Chlorellales	T	KX355550		40	40						1	22	17
OTU_0538	OR065509	1.76	unident. Chlorellales	unident. Chlorellales	T	KX355551		55	39	TRUE	1	2	1	3	12	17	3	16
OTU_0136	OR065343	1.76	unident. trebouxiophyte	unident. trebouxiophyte	T	(OX032723)		531	531		168	9	141	19		191	3				2	mgcl12_AS15, mgcl16_AS15	OR101601, OR101602
OTU_0055	OR065310	1.76	unident. trebouxiophyte	unident. trebouxiophyte	T	(KX220348), KX620913		1460	1460		1057	15	63	3		273	49				1	58sbF_cl220_12AM31	OR101558
OTU_0054	OR065309	1.77	unident. trebouxiophyte	unident. trebouxiophyte	T	KF907697		1477	1477		11	56	29	540	293	503	45
OTU_0253	OR065390	1.75	unident. trebouxiophyte	unident. trebouxiophyte	T	ON119281		234	234			60	165			8	1
OTU_0072	OR065322	1.76	unident. trebouxiophyte	unident. trebouxiophyte	T	KX220876		1137	1137		94	599	423	8		2	11
OTU_0258	OR065392	1.78	unident. trebouxiophyte	unident. trebouxiophyte	T	(MG206946, OW838405)		225	222	TRUE	29	39		3	24	77	50	3
		37								9	26	33	32	29	27	26	24	9		0	8
OTU_0558	OR065515	1.69	Asterochloris sp.	Asterochloris	T	JF737801		51	51			32	6	7	6
OTU_0517	OR065497	0.81	Chlorella sp.	Chlorella	T	HQ111430		60	60		13	7	6	2	19	13
OTU_0855	OR065621	0.69	Chlorella sp.	Chlorella	T	MK496928		20	20		20
OTU_0619	OR065536	1.58	Chloroidium sp.	Chloroidium	T	MK620074		41	41			9	19	6	6	1				TRUE	2	mgcl11_AM06, mgcl24_AM06	OR101658, OR101659
OTU_0109	OR065336	1.56	Chloroidium sp.	Chloroidium	T	MK620074		711	711		4	36	652		9	8	2
OTU_0052	OR065308	1.54	Chloroidium sp.	Chloroidium	T	MK620074		1491	1491		30	114	624	37	292	135	259			TRUE	8	58sbF_cl39_2AS20, mgcl14_AM06, mgcl21_AM06, mgcl37_AS20, mgcl40_AS20, mgcl51_AS20, mgcl59_AM31, mgcl64_AM31	OR101550 - OR101557
OTU_0773	OR065588	1.52	Chloroidium sp.	Chloroidium	T	MK620074		26	26		4	2	1			16	3
OTU_0319	OR065413	1.52	Chloroidium sp.	Chloroidium	T	MK620074		154	154		25	6	24	1	13	81	4			TRUE	1	mgcl53_AM31	OR101634
OTU_0308	OR065409	1.49	Chloroidium sp.	Chloroidium	T	MK620074		165	165			5	45	8	104	1	2			TRUE	3	mgcl6_AM06, mgcl9_AM06	OR101631, OR101632
OTU_0650	OR065549	1.48	Chloroidium sp.	Chloroidium	T	MK620074		37	37			2	2	3	24	3	3
OTU_0614	OR065535	1.46	Chloroidium sp.	Chloroidium	T	MK620074		42	42			2	16	3	16	2	3			TRUE	1	gcl127_AM09	OR101657
OTU_0959	OR065656	1.45	Chloroidium sp.	Chloroidium	T	MK620074		13	13			1	12
OTU_0302	OR065407	1.44	Chloroidium sp.	Chloroidium	T	MK620074		169	169		15	60	86			8				TRUE	1	mgcl52_AM31	OR101630
OTU_0393	OR065443	1.34	Chloroidium sp.	Chloroidium	T	MK620074		102	102		1	16	59		2	1	23
OTU_0278	OR065399	1.3	Chloroidium sp.	Chloroidium	T	MZ558750		203	203		11	4	14	10	85	25	54			TRUE	2	58sbF_mgcl62_AS20, mgcl31_AM06	OR101623, OR101624
OTU_0433	OR065465	1.29	Chloroidium sp.	Chloroidium	T	MK620074		87	87		25		1		1	54	6			TRUE	7	58sbF_mgcl31_AS15, 58sbF_mgcl6_AS15, mgcl1_AS15	OR101646 - OR101648
OTU_0811	OR065604	1.29	Chloroidium sp.	Chloroidium	T	FM946011		23	23			4	7		12					TRUE	2	gcl122_AM09, gcl123_AM09	OR101669, OR101670
OTU_0545	OR065510	1.28	Chloroidium sp.	Chloroidium	T	FM946011		53	53			15	20		18
OTU_0535	OR065508	1.25	Chloroidium sp.	Chloroidium	T	MK620074		55	55				16	3	25		11			TRUE	1	mgcl5_AM06	OR101653
OTU_0586	OR065524	1.25	Chloroidium sp.	Chloroidium	T	FM946011		46	46			11	35
OTU_0563	OR065517	1.22	Chloroidium sp.	Chloroidium	T	MK620074		50	50		49					1				TRUE	6	mgcl4_AS15, mgcl51_AM31	OR101654, OR101655
OTU_0366	OR065430	1.14	Chloroidium sp.	Chloroidium	T	MK620074		118	118								118
OTU_0604	OR065531	1.1	Chloroidium sp.	Chloroidium	T	MK620074		43	43					4	35	1	3			TRUE	1	mgcl2_AM06	OR101656
OTU_0355	OR065425	1.01	Chloroidium sp.	Chloroidium	T	MK620074		125	125			1	5		19	19	81
OTU_0993	OR065665	1.7	Coccomyxa sp.	Coccomyxa	T	MF465899		11	11		10			1
OTU_0833	OR065613	1.7	Coccomyxa sp.	Coccomyxa	T	MF465900		22	22			4	18
OTU_0962	OR065659	1.7	Coccomyxa sp.	Coccomyxa	T	HG973000		13	13			13
OTU_0331	OR065416	1.68	Coccomyxa sp.	Coccomyxa	T	MF465899		145	145		2	17		13	96	11	6
OTU_0628	OR065539	1.68	Coccomyxa sp.	Coccomyxa	T	MF465900		40	40			17	19	1	3
OTU_1000	OR065667	1.61	Coccomyxa sp.	Coccomyxa	T	HG972999		11	11		10	1
OTU_0507	OR065494	1.47	Coccomyxa sp.	Coccomyxa	T	(OX031664)		63	63		12	33	5	9		4
OTU_0485	OR065485	1.45	Coccomyxa sp.	Coccomyxa	T	(OX031664)		68	68		13	41		12		2
OTU_0954	OR065654	1.37	Coccomyxa sp.	Coccomyxa	T	ON119423		13	13		2					11
OTU_0206	OR065370	1.74	Desmococcus sp.	Desmococcus	T	e.g., KX094830, MF481459, MK005075, MK005086, MK005089		321	321		13	20	25	172	80		11			TRUE	1	58sbF_cl10_1AM06	OR101616
OTU_0058	OR065312	1.73	Desmococcus sp.	Desmococcus	T	MK005095		1402	1402		9	33	53	307	228	160	612
OTU_0416	OR065458	1.66	Desmococcus sp.	Desmococcus	T	MK005095		93	93			20	39	28	6
OTU_0420	OR065460	1.7	Deuterostichococcus sp.	Deuterostichococcus	T	MT078170		91	91		1	6	12	50	15	1	6
OTU_0221	OR065374	1.63	Deuterostichococcus sp.	Deuterostichococcus	T	ON119235		295	295		116	86	82	6		4	1
OTU_0995	OR065666	1.54	Deuterostichococcus sp.	Deuterostichococcus	T	ON119235		11	11		11
OTU_0806	OR065601	1.44	Deuterostichococcus sp.	Deuterostichococcus	T	ON119235		23	23		23
OTU_0812	OR065605	1.42	Deuterostichococcus sp.	Deuterostichococcus	T	ON119235, ON119235		23	23		11	2		2	7		1
OTU_0297	OR065406	1.4	Deuterostichococcus sp.	Deuterostichococcus	T	ON119285		181	181			131	25	10	14	1
OTU_0497	OR065491	1.38	Dictyochloropsis sp.	Dictyochloropsis	T	GU017649		65	65		65
OTU_0928	OR065647	1.34	Dictyochloropsis sp.	Dictyochloropsis	T	GU017649		15	15		15
OTU_0400	OR065447	1.74	Diplosphaera sp.	Diplosphaera	T	JX645011, JX645012		99	99			37	15	9	24		14
OTU_0636	OR065544	1.73	Diplosphaera sp.	Diplosphaera	T	JX435382		39	39		15	3		8	8	2	3
OTU_0525	OR065503	1.73	Diplosphaera sp.	Diplosphaera	T	MT078177, MT078182		58	58			8		8	17	3	22
OTU_0193	OR065364	1.73	Diplosphaera sp.	Diplosphaera	T	ON119289		354	354			27	20	118	132		57			TRUE	1	mgcl54_AS20	OR101613
OTU_0547	OR065511	1.71	Diplosphaera sp.	Diplosphaera	T	MT078178		53	53			1	3	23	16	4	6
OTU_0067	OR065318	1.7	Diplosphaera sp.	Diplosphaera	T	JX435382		1223	1223		297	434	204	117	82	21	68
OTU_0360	OR065427	1.68	Diplosphaera sp.	Diplosphaera	T	KX094831		122	122			1		26	12		83
OTU_0511	OR065495	1.68	Diplosphaera sp.	Diplosphaera	T	MT078182		62	62			19	8	26	9
OTU_0402	OR065449	1.66	Diplosphaera sp.	Diplosphaera	T	JX645015		98	98			3		49	46
OTU_0264	OR065395	1.66	Diplosphaera sp.	Diplosphaera	T	(OW836245)		219	219		8	96	58	30	25	2
OTU_0701	OR065568	1.61	Diplosphaera sp.	Diplosphaera	T	KX094834		32	32							1	31
OTU_0098	OR065332	1.55	Diplosphaera sp.	Diplosphaera	T	MF481806		803	803		9	173	487	79	55
OTU_0397	OR065446	1.42	Diplosphaera sp.	Diplosphaera	T	MK201750		100	100		82	9	1	1			7
OTU_0518	OR065498	1.74	Elliptochloris sp.	Elliptochloris	T	(OW836642)		60	60				4		3	53
OTU_0449	OR065471	1.72	Elliptochloris sp.	Elliptochloris	T	ON119281		82	82		1	6	26		1	44	4
OTU_0500	OR065492	1.71	Elliptochloris sp.	Elliptochloris	T	MT503340		65	65		6	23	33	3
OTU_0404	OR065451	1.71	Elliptochloris sp.	Elliptochloris	T	ON119281		98	98		2	25	46		1	22	2
OTU_0856	OR065622	1.7	Elliptochloris sp.	Elliptochloris	T	(OX031798)		20	20			20
OTU_0475	OR065481	1.69	Elliptochloris sp.	Elliptochloris	T	MT503340		71	71		71
OTU_0239	OR065384	1.69	Elliptochloris sp.	Elliptochloris	T	(OW836642)		254	254			1		176	56	21
OTU_0451	OR065472	1.69	Elliptochloris sp.	Elliptochloris	T	ON119281		80	80		16	1	7		7	42	7
OTU_0392	OR065442	1.69	Elliptochloris sp.	Elliptochloris	T	LT560345		103	103			46	28	9	12	4	4
OTU_0654	OR065552	1.68	Elliptochloris sp.	Elliptochloris	T	(OW834216)		37	37		3	6		22	6
OTU_0529	OR065505	1.68	Elliptochloris sp.	Elliptochloris	T	LT560345		57	57			14	13	18	6	4	2
OTU_0823	OR065608	1.67	Elliptochloris sp.	Elliptochloris	T	(OX031573)		22	22		10			2		10
OTU_0631	OR065540	1.67	Elliptochloris sp.	Elliptochloris	T	LT560345		40	40			22	18
OTU_0218	OR065373	1.67	Elliptochloris sp.	Elliptochloris	T	(OW833786)		304	304		14	24	61	44	108	52	1
OTU_0171	OR065353	1.66	Elliptochloris sp.	Elliptochloris	T	(OW841133)		391	391		139					142	110
OTU_0061	OR065314	1.65	Elliptochloris sp.	Elliptochloris	T	(OW841133)		1351	1351		69	32	54		2	1020	174
OTU_0062	OR065315	1.64	Elliptochloris sp.	Elliptochloris	T	LT560345		1345	1345		128	590	366	96	149	3	13
OTU_0736	OR065575	1.63	Elliptochloris sp.	Elliptochloris	T	ON119319		29	29		9	13	7
OTU_0401	OR065448	1.62	Elliptochloris sp.	Elliptochloris	T	(OX033038)		98	98		69	7	7			15
OTU_0147	OR065345	1.62	Elliptochloris sp.	Elliptochloris	T	ON119415		477	477		12	322	61	27	14		41
OTU_0729	OR065573	1.61	Elliptochloris sp.	Elliptochloris	T	MT503340		29	29			3		12	12	2
OTU_0639	OR065546	1.6	Elliptochloris sp.	Elliptochloris	T	(OX031798)		39	39		3	10	26
OTU_0528	OR065504	1.6	Elliptochloris sp.	Elliptochloris	T	LT560345		58	58			11		24	23
OTU_0461	OR065474	1.6	Elliptochloris sp.	Elliptochloris	T	MT066392		77	77		2	42	16		5	2	10
OTU_0522	OR065501	1.59	Elliptochloris sp.	Elliptochloris	T	(OW841133)		59	59		32					6	21
OTU_0927	OR065646	1.58	Elliptochloris sp.	Elliptochloris	T	(OW841133)		15	15							3	12
OTU_0494	OR065489	1.58	Elliptochloris sp.	Elliptochloris	T	LT560345		66	66		42	1	13	4	6
OTU_0719	OR065572	1.58	Elliptochloris sp.	Elliptochloris	T	ON119417		30	30			8	4		5	10	3
OTU_0634	OR065542	1.58	Elliptochloris sp.	Elliptochloris	T	(OX031798)		39	39		20	14	5
OTU_0702	OR065569	1.58	Elliptochloris sp.	Elliptochloris	T	JX435344		32	32			15	17
OTU_0443	OR065468	1.58	Elliptochloris sp.	Elliptochloris	T	ON119415		84	84			34	15	4	3		28
OTU_0602	OR065530	1.57	Elliptochloris sp.	Elliptochloris	T	(LC310507)		44	44		28	7	3	5	1
OTU_0787	OR065592	1.56	Elliptochloris sp.	Elliptochloris	T	ON119415		25	25								25
OTU_0797	OR065597	1.56	Elliptochloris sp.	Elliptochloris	T	ON119281		24	24		8	1				15
OTU_0380	OR065434	1.56	Elliptochloris sp.	Elliptochloris	T	ON119319		108	108		15	47	37		7		2
OTU_0387	OR065439	1.56	Elliptochloris sp.	Elliptochloris	T	(OX033038)		105	105		29	70	6
OTU_0177	OR065355	1.56	Elliptochloris sp.	Elliptochloris	T	ON119417		376	376		6	192	79	19	22		58
OTU_0822	OR065607	1.55	Elliptochloris sp.	Elliptochloris	T	(OX032676)		22	22			16		2		4
OTU_0738	OR065576	1.54	Elliptochloris sp.	Elliptochloris	T	MT503340		28	28		28
OTU_0488	OR065487	1.54	Elliptochloris sp.	Elliptochloris	T	(OX033038)		67	67		8	19	34			6
OTU_0269	OR065398	1.54	Elliptochloris sp.	Elliptochloris	T	(OX033038)		213	213		33	174	6
OTU_0809	OR065603	1.52	Elliptochloris sp.	Elliptochloris	T	(OX033038)		23	23			22			1
OTU_0338	OR065420	1.51	Elliptochloris sp.	Elliptochloris	T	(ON119390)		138	138		84	17	16	2	1	18
OTU_0635	OR065543	1.51	Elliptochloris sp.	Elliptochloris	T	MZ934442		39	39			18	2		6	9	4
OTU_0592	OR065527	1.49	Elliptochloris sp.	Elliptochloris	T	(OX033038)		45	45		1	8		14	17	5
OTU_0412	OR065455	1.49	Elliptochloris sp.	Elliptochloris	T	(OX032478)		93	93		66	15		1		11
OTU_0487	OR065486	1.48	Elliptochloris sp.	Elliptochloris	T	(OX032806)		67	67			29	5	3	3	24	3
OTU_0341	OR065421	1.47	Elliptochloris sp.	Elliptochloris	T	(OX033038)		134	134		55	22	4	12	5	36
OTU_0428	OR065463	1.46	Elliptochloris sp.	Elliptochloris	T	LT560342		88	88			13	64	4	7
OTU_0496	OR065490	1.46	Elliptochloris sp.	Elliptochloris	T	(OX032676)		65	65			54	10		1
OTU_0305	OR065408	1.45	Elliptochloris sp.	Elliptochloris	T	(OX033038)		166	166		1	4	138	13	9	1
OTU_0385	OR065438	1.45	Elliptochloris sp.	Elliptochloris	T	(ON119390)		106	106		35	40	30	1
OTU_0326	OR065415	1.45	Elliptochloris sp.	Elliptochloris	T	(OX032676)		149	149		2	53	64	14	12	4
OTU_0750	OR065578	1.44	Elliptochloris sp.	Elliptochloris	T	LT560354		27	27		27
OTU_0503	OR065493	1.44	Elliptochloris sp.	Elliptochloris	T	(OX032676)		64	64		2	24	23	3	11	1
OTU_0352	OR065424	1.44	Elliptochloris sp.	Elliptochloris	T	(OX032676)		125	125			70	41	7	7
OTU_0894	OR065634	1.43	Elliptochloris sp.	Elliptochloris	T	(OX033038)		17	17		16	1
OTU_0521	OR065500	1.4	Elliptochloris sp.	Elliptochloris	T	(ON119390)		59	59		29	14	15	1
OTU_0910	OR065641	1.39	Elliptochloris sp.	Elliptochloris	T	(ON119390)		16	16			13	3
OTU_0590	OR065526	1.37	Elliptochloris sp.	Elliptochloris	T	(OX031573)		45	45			27	14	2	1	1
OTU_0771	OR065586	1.35	Elliptochloris sp.	Elliptochloris	T	LC660439		26	26		26
OTU_0791	OR065595	1.35	Elliptochloris sp.	Elliptochloris	T	(OX033038)		24	24		1	3				20
OTU_0637	OR065545	1.31	Elliptochloris sp.	Elliptochloris	T	(OX032676)		39	39			10	21	1	7
OTU_0081	OR065327	1.25	Elliptochloris sp.	Elliptochloris	T	LT560343		995	995		37	36	11	117	212	165	417
OTU_0176	OR065354	1.23	Elliptochloris sp.	Elliptochloris	T	LT560343		376	376		11	26	16	54	51	62	156
OTU_0389	OR065440	1.2	Elliptochloris sp.	Elliptochloris	T	LT560343		105	105			36		1	3	64	1
OTU_0852	OR065619	1.19	Elliptochloris sp.	Elliptochloris	T	LT560343		20	20			14	1			5
OTU_0095	OR065331	1.18	Elliptochloris sp.	Elliptochloris	T	LT560343		836	836		21	21	4	97	202	118	373
OTU_0248	OR065387	1.15	Elliptochloris sp.	Elliptochloris	T	LT560343		246	246		5	13	12	27	47	39	103
OTU_0448	OR065470	1.14	Elliptochloris sp.	Elliptochloris	T	HG972970		82	82		2	53	23	1	3
OTU_0361	OR065428	1.13	Elliptochloris sp.	Elliptochloris	T	LT560343		121	121						1	120
OTU_0587	OR065525	1.13	Elliptochloris sp.	Elliptochloris	T	LT560343		46	46			9	4			31	2
OTU_0044	OR065306	1.13	Elliptochloris sp.	Elliptochloris	T	ON119415		1773	1773		131	657	232	112	58	63	520			TRUE	1	58sbF_gcl130_AM09	OR101531
OTU_0559	OR065516	1.12	Elliptochloris sp.	Elliptochloris	T	LT560343		51	51			33	3	1		14
OTU_0059	OR065313	1.12	Elliptochloris sp.	Elliptochloris	T	LT560343		1353	1353		32	34	15	171	338	198	565
OTU_0373	OR065432	1	Elliptochloris sp.	Elliptochloris	T	(OX032676)		114	114		80	26	7			1
OTU_0476	OR065482	0.97	Elliptochloris sp.	Elliptochloris	T	LT560343		71	71		1	6				51	13
OTU_0674	OR065560	0.94	Elliptochloris sp.	Elliptochloris	T	HG972970		34	34			9	22		3
OTU_0830	OR065611	0.93	Elliptochloris sp.	Elliptochloris	T	(OX032806)		22	22		19	2				1
OTU_0877	OR065627	0.67	Elliptochloris sp.	Elliptochloris	T	(OW833786)		18	18		16	1				1
OTU_0699	OR065567	1.72	Lobosphaera sp.	Lobosphaera	T	(OX031762)		32	32					15	17
OTU_0252	OR065389	1.72	Lobosphaera sp.	Lobosphaera	T	(KX221609)		237	237		3	226	8
OTU_0036	OR065301	1.71	Lobosphaera sp.	Lobosphaera	T	KF898352, KT119889, LC366922		2574	2574		489	535	611	313	510	116				TRUE	4	mgcl18_AM31, mgcl32_AM06	OR101522, OR101523
OTU_0489	OR065488	1.62	Lobosphaera sp.	Lobosphaera	T	(ON963900)		67	67		13					54
OTU_0230	OR065378	1.59	Lobosphaera sp.	Lobosphaera	T	(OW835812)		269	269		269
OTU_0652	OR065551	1.46	Lunachloris sp.	Lunachloris	T	(MH201613)		37	37		37									TRUE	1	mgcl22_AM31	OR101661
OTU_0697	OR065566	1.68	Muriella sp.	Muriella	T	MF481977		32	32					4	17	11
OTU_0548	OR065512	1.66	Muriella sp.	Muriella	T	KX355549, MF481977, MG696580, MG696581, MG696584		53	53					15	23	15
OTU_0520	OR065499	1.74	Myrmecia sp.	Myrmecia	T	(OW840639)		59	59		11	7		17	3	21
OTU_0409	OR065454	1.72	Myrmecia sp.	Myrmecia	T	(OW835592)		96	96		31		5	4	2	2	52
OTU_0023	OR065297	1.71	Myrmecia sp.	Myrmecia	T	(OW835592)		4929	4929		114	188	148	490	1896	1298	795
OTU_0149	OR065346	1.7	Myrmecia sp.	Myrmecia	T	(OW835592)		461	461		7		3	15	45	14	377
OTU_0671	OR065559	1.67	Myrmecia sp.	Myrmecia	T	(OW835592)		35	35		32	1			2
OTU_0283	OR065401	1.67	Myrmecia sp.	Myrmecia	T	(OW835592)		198	198		81	50	38			1	28
OTU_0832	OR065612	1.66	Myrmecia sp.	Myrmecia	T	(MG207170)		22	22			2	2	12	6
OTU_0845	OR065618	1.64	Myrmecia sp.	Myrmecia	T	(OW833630)		21	21			7	2		12
OTU_0512	OR065496	1.62	Myrmecia sp.	Myrmecia	T	MF484723		61	61		61
OTU_0017	OR065294	1.61	Myrmecia sp.	Myrmecia	T	(OW838494)		6436	6436		111	2903	1489	1443	444	35	11
OTU_0464	OR065476	1.6	Myrmecia sp.	Myrmecia	T	(OW835592)		75	75			5	54	5	11
OTU_0889	OR065631	1.7	Neocystis sp.	Neocystis	T	(OW833330), JQ920367		18	18							2	16
OTU_0760	OR065581	1.69	Neocystis sp.	Neocystis	T	(OW833330), JQ920367		27	27			3	22		2
OTU_0040	OR065304	1.69	Neocystis sp.	Neocystis	T	MK005071		1926	1926		173	48	76	41	40	891	657			TRUE	6	58sbF_cl162_8AS14, 58sbF_cl91_8AS14, mgcl2_AS15	OR101526 - OR101528
OTU_0804	OR065599	1.68	Neocystis sp.	Neocystis	T	MF482665		24	24				1	9	14
OTU_0099	OR065333	1.68	Neocystis sp.	Neocystis	T	MK005071		800	800		173	33	19	87	128	125	235
OTU_0557	OR065514	1.66	Neocystis sp.	Neocystis	T	(KX220766)		51	51		47	3					1
OTU_0068	OR065319	1.65	Neocystis sp.	Neocystis	T	MG696576		1218	1218		549	85	122	101	93	69	199
OTU_0569	OR065518	1.62	Neocystis sp.	Neocystis	T	KM020044		49	49						3	46
OTU_0660	OR065556	1.61	Neocystis sp.	Neocystis	T	(OW837409)		36	36			12	1	2	2	13	6
OTU_0022	OR065296	1.57	Neocystis sp.	Neocystis	T	(MH201613)		5206	5206		1391	293	737	231	216	1104	1234			TRUE	1
OTU_0056	OR065311	1.49	Neocystis sp.	Neocystis	T	MG696576		1453	1453		162	60	74	21	87	523	526			TRUE	3	58sbF_cl42_8AS14, 58sbF_cl80_4AS15	OR101559, OR101560
OTU_0260	OR065393	1.45	Neocystis sp.	Neocystis	T	MG696576		222	222		21	15	24	4	13	70	75
OTU_0391	OR065441	1.43	Neocystis sp.	Neocystis	T	MG696576		105	105		6	1	5		3	63	27
OTU_0860	OR065623	1.35	Neocystis sp.	Neocystis	T	MG696576		20	6	TRUE	6							14
OTU_0788	OR065593	1.33	Neocystis sp.	Neocystis	T	(MH201613)		25	25		7	15		3
OTU_0064	OR065317	1.32	Neocystis sp.	Neocystis	T	MK005071		1257	1257		10	124	166	259	495	52	151
OTU_0839	OR065614	1.31	Neocystis sp.	Neocystis	T	MK005071		21	21		15					1	5
OTU_0135	OR065342	1.31	Neocystis sp.	Neocystis	T	MG696576		533	533		4	180	147	79	114	4	5
OTU_0434	OR065466	1.29	Neocystis sp.	Neocystis	T	(OW833330), JQ920367		85	75	TRUE	58					1	16	10
OTU_0347	OR065422	1.27	Neocystis sp.	Neocystis	T	MK005071		129	129		2	7	18	12	84	6
OTU_0222	OR065375	1.24	Neocystis sp.	Neocystis	T	MK005071		292	292		7	11	18	61	132	19	44
OTU_0021	OR065295	1.24	Neocystis sp.	Neocystis	T	(OW833330), JQ920367		5314	5314		698	314	245	171	267	223	3396			TRUE	5	58sbF_cl128_1AM06, 58sbF_cl139_4AS15, cl222_12AM31, cl28_4AS15	OR101513 - OR101516
OTU_0090	OR065328	1.23	Neocystis sp.	Neocystis	T	MG696576		920	920		336	57	15	49	78	24	361			TRUE	2	cl65_12AM31	OR101583
OTU_0382	OR065436	1.21	Neocystis sp.	Neocystis	T	JQ920360 - JQ920364, KM020044		107	107		7	26		15	34	13	12
OTU_0333	OR065417	1.2	Neocystis sp.	Neocystis	T	MK005071		144	144		17	15	6	11	22	1	72
OTU_0909	OR065640	1.19	Neocystis sp.	Neocystis	T	MZ890598		16	16		16
OTU_0777	OR065589	1.19	Neocystis sp.	Neocystis	T	MG696576		26	26		22	1			3
OTU_0662	OR065558	1.19	Neocystis sp.	Neocystis	T	MG696576		36	36		1	3		5	25	2
OTU_0395	OR065445	1.17	Neocystis sp.	Neocystis	T	(OW833330), JQ920367		101	101		10						91
OTU_0814	OR065606	1.17	Neocystis sp.	Neocystis	T	MG696576		23	23		14	1				6	2
OTU_0092	OR065329	1.17	Neocystis sp.	Neocystis	T	MH201613		895	895		84	32	779
OTU_0418	OR065459	1.13	Neocystis sp.	Neocystis	T	MG696576		92	92		23	51	17		1
OTU_0677	OR065562	1.1	Neocystis sp.	Neocystis	T	MZ890598		34	34		3	1		7	21	1	1
OTU_0549	OR065513	1.08	Neocystis sp.	Neocystis	T	(MH201613)		53	53			8	11	16	7	3	8
OTU_0779	OR065590	1.05	Neocystis sp.	Neocystis	T	(MH201613)		26	26			8	13	3	2
OTU_0596	OR065529	1.03	Neocystis sp.	Neocystis	T	(MH201613)		45	45			7	12	6	1	10	9
OTU_0905	OR065638	1.02	Neocystis sp.	Neocystis	T	(MH201613)		17	17			3	14
OTU_0415	OR065457	0.88	Neocystis sp.	Neocystis	T	(OW837409), MZ890598		93	93		51					18	24			TRUE	1	cl27_4AS15	OR101642
OTU_0675	OR065561	0.8	Neocystis sp.	Neocystis	T	(OW833330), JQ920367		34	34		4	3		3	7	5	12
OTU_0884	OR065629	0.43	Neocystis sp.	Neocystis	T	KX620913		18	18		15					3
OTU_0294	OR065405	0.82	Prasiola sp.	Prasiola	T	MF801375		185	185			8	9	33	106	9	20
OTU_0257	OR065391	0.81	Prasiola sp.	Prasiola	T	MF801375		225	225		2	4	5	64	85		65
OTU_0761	OR065582	0.79	Prasiola sp.	Prasiola	T	MF801375		27	27			1	21	2	3
OTU_0533	OR065506	0.78	Prasiola sp.	Prasiola	T	MF801375, KX987987		56	56		1	5	9	3	30		8
OTU_0312	OR065410	0.6	Prasiola sp.	Prasiola	T	KX987988, KX987989		161	161			21	27	72	35		6			TRUE	1	mgcl50_AS20	OR101633
OTU_0613	OR065534	1.73	Pseudochlorella sp.	Pseudochlorella	T	LT560364		42	42		7	32	1				2
OTU_0442	OR065467	1.71	Pseudochlorella sp.	Pseudochlorella	T	LT560361		84	84		10	4	4	5	5	24	32
OTU_0861	OR065624	1.71	Pseudochlorella sp.	Pseudochlorella	T	LT560361		20	20			17	3
OTU_0430	OR065464	1.7	Pseudochlorella sp.	Pseudochlorella	T	LT560361		88	88		4	3		14	25	2	40
OTU_0318	OR065412	1.68	Pseudochlorella sp.	Pseudochlorella	T	LT560361		155	155		17	42	16	18	31	4	27
OTU_0745	OR065577	1.67	Pseudochlorella sp.	Pseudochlorella	T	LT560361		28	28		4	16	7				1
OTU_0651	OR065550	1.65	Pseudochlorella sp.	Pseudochlorella	T	(KX222604)		37	37		20	1		5	5		6
OTU_0472	OR065480	1.55	Pseudochlorella sp.	Pseudochlorella	T	(KX222604)		73	73			3		16	26		28
OTU_0657	OR065555	1.44	Pseudochlorella sp.	Pseudochlorella	T	JX435333		37	37		3	13	19		1		1
OTU_0578	OR065520	1.43	Pseudochlorella sp.	Pseudochlorella	T	JX435333		48	48		2	27	19
OTU_0063	OR065316	0.7	Raphidonema sp.	Raphidonema	T	OM729984		1263	1263		305	45		3	9	893	8
OTU_0620	OR065537	0.46	Raphidonema sp.	Raphidonema	T	MK262787		41	41		19	4		4	4	10
OTU_0263	OR065394	1.67	Stichococcus sp.	Stichococcus	T	(OW841491)		219	219		151	4	14			16	34
OTU_0403	OR065450	1.48	Stichococcus sp.	Stichococcus	T	(OW841895)		98	98		50	34		10	3	1
OTU_0111	OR065337	1.37	Stichococcus sp.	Stichococcus	T	(OW841491)		690	690		586	27	29			36	12
OTU_0156	OR065348	1.27	Stichococcus sp.	Stichococcus	T	KX094852		441	441		392	2		25	10	4	8
OTU_0237	OR065383	1.17	Stichococcus sp.	Stichococcus	T	KX094852		256	256		38	11	6		1	134	66
OTU_0682	OR065563	1.09	Stichococcus sp.	Stichococcus	T	MT078174		33	33		33
OTU_0898	OR065636	1.07	Stichococcus sp.	Stichococcus	T	ON119235		17	17				12		2	3
OTU_0469	OR065478	0.88	Stichococcus sp.	Stichococcus	T	MF481722		74	74			11	4	29	26		4
OTU_0201	OR065368	0.86	Stichococcus sp.	Stichococcus	T	MF481722		330	330		51	121	58	55	25	6	14
OTU_0920	OR065643	0.82	Stichococcus sp.	Stichococcus	T	MF481722		16	16			14	2
OTU_0897	OR065635	1.74	Trebouxia sp.	Trebouxia	T	EF095233, EF095234		17	17				17
OTU_0025	OR065298	1.7	Trebouxia sp.	Trebouxia	T	KR913202		4634	4634		4527	31	27	39	10
OTU_0191	OR065362	1.69	Trebouxia sp.	Trebouxia	T	MT127636		355	355			60	295
OTU_0379	OR065433	1.66	Trebouxia sp.	Trebouxia	T	MT127636		108	108			24	84
OTU_0180	OR065357	1.28	Trebouxia sp.	Trebouxia	T	JQ004622, JQ004624, KP226216, KP226218, KP226227, KP226232, MG098080, MG098085		369	369		48	123	163			25	10
OTU_0825	OR065609	1.71	unident. Chlorellales	unident. Chlorellales	T	(OW841281)		22	22				20				2
OTU_0687	OR065564	1.68	unident. Chlorellales	unident. Chlorellales	T	(OW835288)		33	33				21	1	10	1
OTU_0957	OR065655	1.62	unident. Chlorellales	unident. Chlorellales	T	(OW836503)		13	13		1	1		1		10
OTU_0937	OR065649	1.59	unident. Chlorellales	unident. Chlorellales	T	(OW835027)		14	14					2	12
OTU_0661	OR065557	1.58	unident. Chlorellales	unident. Chlorellales	T	(KX222522)		36	36		6	19				5	6
OTU_0970	OR065661	1.57	unident. Chlorellales	unident. Chlorellales	T	MF483602		12	12							11	1
OTU_0216	OR065372	1.54	unident. Chlorellales	unident. Chlorellales	T	(OU941545)		307	307		10	66	27	24	66	64	50
OTU_0886	OR065630	1.53	unident. Chlorellales	unident. Chlorellales	T	MF483602		18	18					3	11	4
OTU_0696	OR065565	1.51	unident. Chlorellales	unident. Chlorellales	T	(OW834594)		32	32					6	23	3
OTU_0911	OR065642	1.5	unident. Chlorellales	unident. Chlorellales	T	(OW834594)		16	16					3	13
OTU_0265	OR065396	1.48	unident. Chlorellales	unident. Chlorellales	T	MF483894		216	216		216
OTU_0656	OR065554	1.48	unident. Chlorellales	unident. Chlorellales	T	(OU941545)		37	37		1	2	1	1	6	13	13
OTU_0407	OR065452	1.25	unident. Chlorellales	unident. Chlorellales	T	MF483446		96	96		27	47	13	1		8
OTU_0427	OR065462	1.25	unident. Chlorellales	unident. Chlorellales	T	(OW834594)		88	88		16	53		6	4	6	3
OTU_0425	OR065461	0.83	unident. Chlorellales	unident. Chlorellales	T	MF483602		89	89		44	19		14	7	3	2
OTU_0880	OR065628	0.8	unident. Chlorellales	unident. Chlorellales	T	MF483602		18	18		17	1
OTU_0904	OR065637	0.74	unident. Chlorellales	unident. Chlorellales	T	(OW835288)		17	17			12	3	1	1
OTU_0922	OR065645	0.62	unident. Chlorellales	unident. Chlorellales	T	(OW835288)		15	15			11		3	1
OTU_0715	OR065570	0.61	unident. Chlorellales	unident. Chlorellales	T	MF481743		30	30							30
OTU_0869	OR065625	0.54	unident. Chlorellales	unident. Chlorellales	T	MF481743		19	19							19
OTU_0408	OR065453	0.54	unident. Chlorellales	unident. Chlorellales	T	MF664518		96	96		17			10	26	34	9
OTU_0281	OR065400	0.49	unident. Chlorellales	unident. Chlorellales	T	(OW835288)		201	201		5	129	60	5	2
OTU_0466	OR065477	0.48	unident. Chlorellales	unident. Chlorellales	T	(OW835288)		75	75		3	14	54		2		2
OTU_0241	OR065385	0.48	unident. Chlorellales	unident. Chlorellales	T	AY543046		253	253		10	71	128	14	10	14	6
OTU_0843	OR065617	0.47	unident. Chlorellales	unident. Chlorellales	T	(OW835288)		21	21		5	4	11		1
OTU_0470	OR065479	0.45	unident. Chlorellales	unident. Chlorellales	T	(OW835288)		74	74		11	39	7	10	3	3	1
OTU_0990	OR065664	0.44	unident. Chlorellales	unident. Chlorellales	T	FM205865		11	11		11
OTU_0876	OR065626	0.42	unident. Chlorellales	unident. Chlorellales	T	(OW835288)		18	18		17	1
OTU_0790	OR065594	0.42	unident. Chlorellales	unident. Chlorellales	T	(OW835288)		25	25			9	16
OTU_0200	OR065367	0.4	unident. Chlorellales	unident. Chlorellales	T	(OW835288)		331	331		108	116	17	8	7	35	40
OTU_0784	OR065591	1.74	unident. trebouxiophyte	unident. trebouxiophyte	T	(KX194606)		25	25		13			3	3	5	1
OTU_0362	OR065429	1.73	unident. trebouxiophyte	unident. trebouxiophyte	T	JX435373		121	121		15	20	32	4	14	35	1
OTU_0394	OR065444	1.72	unident. trebouxiophyte	unident. trebouxiophyte	T	MH551496		101	101		2	12		7	76	3	1
OTU_0228	OR065377	1.72	unident. trebouxiophyte	unident. trebouxiophyte	T	JX435353		273	273		54	105	19	22	23	29	21
OTU_0585	OR065523	1.72	unident. trebouxiophyte	unident. trebouxiophyte	T	MF569473		46	6	TRUE			6					40
OTU_0935	OR065648	1.69	unident. trebouxiophyte	unident. trebouxiophyte	T	(OW839632)		14	14				14
OTU_0367	OR065431	1.69	unident. trebouxiophyte	unident. trebouxiophyte	T	JX435362, JX435377		118	117	TRUE	105	6	1	5				1
OTU_0335	OR065418	1.68	unident. trebouxiophyte	unident. trebouxiophyte	T	(KM493920)		142	142		51	1				89	1
OTU_0593	OR065528	1.67	unident. trebouxiophyte	unident. trebouxiophyte	T	JX435373		45	45		14	1		2		16	12
OTU_0840	OR065615	1.65	unident. trebouxiophyte	unident. trebouxiophyte	T	JX435373		21	21		2	5	1	2		10	1
OTU_0765	OR065583	1.64	unident. trebouxiophyte	unident. trebouxiophyte	T	FJ552952		27	27			17	2	8
OTU_0717	OR065571	1.63	unident. trebouxiophyte	unident. trebouxiophyte	T	JX435353		30	30		2	13	1	4		8	2
OTU_0534	OR065507	1.63	unident. trebouxiophyte	unident. trebouxiophyte	T	JX435352		55	55			55
OTU_0961	OR065658	1.62	unident. trebouxiophyte	unident. trebouxiophyte	T	JX435373		13	13			11	2
OTU_0960	OR065657	1.55	unident. trebouxiophyte	unident. trebouxiophyte	T	ON119235		13	13			2	11
OTU_0583	OR065522	1.53	unident. trebouxiophyte	unident. trebouxiophyte	T	(OW841133)		47	47		26	1	7			13
OTU_0769	OR065585	1.5	unident. trebouxiophyte	unident. trebouxiophyte	T	(KM493828)		26	26		26									TRUE	2	mgcl17_AS15, mgcl5_AS15	OR101666, OR101667
OTU_0359	OR065426	1.5	unident. trebouxiophyte	unident. trebouxiophyte	T	JX435333		123	123		32	20	43	2	6	9	11
OTU_0194	OR065365	1.5	unident. trebouxiophyte	unident. trebouxiophyte	T	JX435333		348	348		46	122	129	4	8	35	4			TRUE	1	58sbF_cl109_11AM09	OR101614
OTU_0841	OR065616	1.49	unident. trebouxiophyte	unident. trebouxiophyte	T	(JX435333)		21	21		10	1	2	1		6	1
OTU_0381	OR065435	1.48	unident. trebouxiophyte	unident. trebouxiophyte	T	(JX435333)		108	108		1	56	40	6	4	1
OTU_0891	OR065632	1.46	unident. trebouxiophyte	unident. trebouxiophyte	T	JX435333		18	18			11	7
OTU_0768	OR065584	1.41	unident. trebouxiophyte	unident. trebouxiophyte	T	ON119248		26	26		26
OTU_0192	OR065363	1.29	unident. trebouxiophyte	unident. trebouxiophyte	T	(MH201613)		354	354		51	17	12	136	107	31
OTU_0267	OR065397	1.24	unident. trebouxiophyte	unident. trebouxiophyte	T	(OW841895)		215	215		1	3				1	210
OTU_0242	OR065386	1.2	unident. trebouxiophyte	unident. trebouxiophyte	T	(OW834594)		252	252		87	90	22	9	30	8	6
OTU_0967	OR065660	1.1	unident. trebouxiophyte	unident. trebouxiophyte	T	JX435333		12	12							12
OTU_0159	OR065350	1.08	unident. trebouxiophyte	unident. trebouxiophyte	T	(MH201613)		431	431			47	67	169	107	41
OTU_0078	OR065325	1.03	unident. trebouxiophyte	unident. trebouxiophyte	T	(MH201613)		1011	1011		65	22	88	31	23	68	714
OTU_0580	OR065521	0.97	unident. trebouxiophyte	unident. trebouxiophyte	T	(LR874878)		47	47							47
OTU_0322	OR065414	0.97	unident. trebouxiophyte	unident. trebouxiophyte	T	(LR874878)		151	151							151
OTU_0183	OR065359	0.95	unident. trebouxiophyte	unident. trebouxiophyte	T	HQ667306		366	366		45	26	13	25	3	254
OTU_0612	OR065533	0.94	unident. trebouxiophyte	unident. trebouxiophyte	T	HQ667306		42	42		8	2		1		31
OTU_0413	OR065456	0.88	unident. trebouxiophyte	unident. trebouxiophyte	T	(EU878191)		93	93		60	5				28
OTU_0731	OR065574	0.85	unident. trebouxiophyte	unident. trebouxiophyte	T	(OW836503)		29	29		8	8	10			3
OTU_0482	OR065484	0.79	unident. trebouxiophyte	unident. trebouxiophyte	T	MF483602		69	69		15	38		2	8	5	1
OTU_0941	OR065651	0.64	unident. trebouxiophyte	unident. trebouxiophyte	T	(KM493295)		14	14							13	1
OTU_0611	OR065532	0.58	unident. trebouxiophyte	unident. trebouxiophyte	T	(LR874878)		42	42		7		14			21
OTU_0944	OR065652	0.5	unident. trebouxiophyte	unident. trebouxiophyte	T	HG972998		14	14							14
OTU_0233	OR065380	0.3	unident. trebouxiophyte	unident. trebouxiophyte	T	KF907701		264	264		258	3		1		2				TRUE	1	58sbF_cl225_12AM31	OR101619
		298								4	192	229	184	164	172	176	137	4		27	27
OTU_0008	OR065674	1.81	Chamaetrichon basiliensis	Chamaetrichon	U	(MF485504)	Europe (UK)	17356	16751	TRUE	15	1125		5792	8514	1211	94	605		TRUE	1	mgcl7_AM06	OR101495
OTU_0001	OR065668	1.81	Planophila laetevirens	Planophila	U	(OX032980), Germany:Brandenburg	Europe (Germany)	63647	2923	TRUE	1439	826	134	192	144	136	52	60724		TRUE	14	SchF060815_ucl34, SchF060815_ucl75, SchF060815_ucl78, SchF110815_ucl173, SchF130815_fcl237, SchF140815_fcl242, SchF140815_fcl245, SchF140815_fcl246, SchF140815_fcl248, SchF140815_fcl250, SchF140815_fcl252, SchF170815_gcl138, SchF170815_gcl163, SchF170815_mgcl52	OR101475 - OR101488
OTU_0979	OR065936	1.81	Protomonostroma dakshina	Protomonostroma	U	OP866268, Antarctica	Antarctica	12	12		12
		3								2	3	2	1	2	2	2	2	2		2	15
OTU_0225	OR065729	1.78	Chamaetrichon sp.	Chamaetrichon	U	(MF485418)		284	260	TRUE						260		24
OTU_0445	OR065777	1.78	Planophila bipyrenoidosa	Planophila	U	MF034636		82	82			38		40	4
OTU_0514	OR065797	1.75	Planophila laetevirens	Planophila	U	MF034642		61	2	TRUE	1			1				59			3	SchF060815_ucl178, SchF060815_ucl37, SchF060815_ucl73	OR101650 - OR101652
OTU_0060	OR065686	1.78	Planophila sp.	Planophila	U	JX435340		1351	1351		874	422	55
OTU_0117	OR065696	1.78	Urospora sp.	Urospora	U	HQ404884		662	662		6	67	110	210	268		1				2	mucl10_AM30, mucl8_AM30	OR101594, OR101595
		5								2	3	3	2	3	2	1	1	2		0	5
OTU_0154	OR065712	1.69	Chamaetrichon sp.	Chamaetrichon	U	(MF485357)		444	4	TRUE			4					440
OTU_0435	OR065773	1.68	Chamaetrichon sp.	Chamaetrichon	U	(MF485504)		85	85			3		43	36	2	1
OTU_0007	OR065673	1.67	Chamaetrichon sp.	Chamaetrichon	U	(OW833676)		19154	19154		4			183	190	97	18680
OTU_0414	OR065770	1.63	Chamaetrichon sp.	Chamaetrichon	U	MF034631		93	93							93
OTU_0465	OR065781	1.63	Chamaetrichon sp.	Chamaetrichon	U	MF034631		75	75			25				50
OTU_0698	OR065857	1.56	Chamaetrichon sp.	Chamaetrichon	U	(OW836280)		32	32			4	1	21	6
OTU_0568	OR065816	1.24	Chamaetrichon sp.	Chamaetrichon	U	HF570955, MF034629		49	49		49
OTU_0018	OR065679	1.23	Chamaetrichon sp.	Chamaetrichon	U	OW836280, OW833676		6171	6171		7	1803	352	2554	1414	18	23
OTU_0102	OR065694	1.21	Chamaetrichon sp.	Chamaetrichon	U	HE575896		786	786		786									TRUE	1
OTU_0658	OR065844	1.06	Chamaetrichon sp.	Chamaetrichon	U	JX435334		36	36		32					4
OTU_0934	OR065925	0.88	Ctenocladus sp.	Ctenocladus	U	MF034613		14	14							14
OTU_0140	OR065706	0.91	Paulbroadya sp.	Paulbroadya	U	AF415168		525	525			8	385	64	68
OTU_0043	OR065683	1.74	Planophila sp.	Planophila	U	LR875444		1777	1777		2	158	170	685	302	453	7
OTU_0887	OR065913	1.73	Planophila sp.	Planophila	U	MF034642		18	1	TRUE				1				17
OTU_0050	OR065685	1.73	Planophila sp.	Planophila	U	MF034642		1556	1425	TRUE	647	219	42	139	160	118	100	131		TRUE	2	mucl1_AM30, mucl12_AM30	OR101545, OR101546
OTU_0042	OR065682	1.73	Planophila sp.	Planophila	U	MF034642		1845	260	TRUE	5	11		60	125	59		1585
OTU_0006	OR065672	1.7	Planophila sp.	Planophila	U	(OU941022)		19767	19767		32	32	300	1208	1353	11112	5730
OTU_0339	OR065750	1.69	Planophila sp.	Planophila	U	MF034642		138	104	TRUE	10	17	7	21	23	23	3	34
OTU_0942	OR065927	1.68	Planophila sp.	Planophila	U	JX435340		14	14				14
OTU_0615	OR065830	1.68	Planophila sp.	Planophila	U	(OX032635)		42	42			1		4	4	14	19
OTU_0808	OR065892	1.68	Planophila sp.	Planophila	U	(OX032635)		23	23			13			3	6	1
OTU_0390	OR065765	1.67	Planophila sp.	Planophila	U	FR865755, MF034642, (OU942424)		105	89	TRUE	18	3		11	28	19	10	16
OTU_0515	OR065798	1.67	Planophila sp.	Planophila	U	MF034642		61	17	TRUE	8	9						44
OTU_0946	OR065929	1.66	Planophila sp.	Planophila	U	MF034642		14	14					2	12
OTU_0336	OR065749	1.66	Planophila sp.	Planophila	U	MF034638		141	141		104	7	3	11	10	3	3
OTU_0700	OR065858	1.65	Planophila sp.	Planophila	U	(OX032635)		32	32				2	2		24	4
OTU_0709	OR065861	1.64	Planophila sp.	Planophila	U	(OU941022)		31	31				3	5	2	15	6
OTU_0980	OR065937	1.6	Planophila sp.	Planophila	U	JX435340		12	12		12
OTU_0720	OR065864	1.6	Planophila sp.	Planophila	U	LR875443		30	30				2	21	4	3
OTU_0828	OR065899	1.6	Planophila sp.	Planophila	U	(OU941022)		22	22			1	1	2	1	5	12
OTU_0493	OR065789	1.59	Planophila sp.	Planophila	U	MF034642		66	66		6	8	8	15	19	1	9
OTU_0510	OR065796	1.58	Planophila sp.	Planophila	U	MF034638		62	62					21	40	1
OTU_0663	OR065845	1.58	Planophila sp.	Planophila	U	(OW839404)		36	36			1		8	5	22
OTU_0762	OR065880	1.58	Planophila sp.	Planophila	U	MF034642		27	27			1		15	11
OTU_0173	OR065718	1.58	Planophila sp.	Planophila	U	MF034638		382	382		4	14	16	106	106	41	95
OTU_0581	OR065823	1.57	Planophila sp.	Planophila	U	LR875444		47	47			1	2	11	9	24
OTU_0858	OR065906	1.56	Planophila sp.	Planophila	U	MF034638, (OW837750)		20	20					2	18
OTU_0004	OR065671	1.56	Planophila sp.	Planophila	U	MF034638		36439	36439		599	317	518	5456	9859	13741	5949			TRUE	5	mgcl38_AS20	OR101494
OTU_0311	OR065745	1.54	Planophila sp.	Planophila	U	(OW837750), MF034638		162	162			1	9	50	57	18	27
OTU_0600	OR065827	1.53	Planophila sp.	Planophila	U	(OW834555)		44	44					2	1	28	13
OTU_0945	OR065928	1.52	Planophila sp.	Planophila	U	(OW837750), MF034638		14	14		13	1
OTU_0344	OR065753	1.52	Planophila sp.	Planophila	U	MF034638		132	132			3		83	46
OTU_0546	OR065808	1.52	Planophila sp.	Planophila	U	(OW837750), MF034638		53	53			7		17	29
OTU_0714	OR065863	1.51	Planophila sp.	Planophila	U	MF034638		30	30		30
OTU_0010	OR065676	1.51	Planophila sp.	Planophila	U	MF034638		12326	12326		40	115	18	4343	7738	35	37
OTU_0247	OR065733	1.5	Planophila sp.	Planophila	U	MF034638		247	247		229	18
OTU_0003	OR065670	1.5	Planophila sp.	Planophila	U	MF034638		62679	62679		322	3351	5378	21836	18921	1636	11235			TRUE	4	cl77_4AS15, mgcl12_AM06, mgcl15_AS15, mgcl28_AM06	OR101490 - OR101493
OTU_0481	OR065787	1.49	Planophila sp.	Planophila	U	MF034638		70	70					3	6	49	12
OTU_0871	OR065910	1.49	Planophila sp.	Planophila	U	MF034638		19	19					5	14
OTU_0756	OR065877	1.48	Planophila sp.	Planophila	U	MF034638		27	27					10		11	6
OTU_0903	OR065917	1.48	Planophila sp.	Planophila	U	MF034638		17	17					13	4
OTU_0672	OR065849	1.48	Planophila sp.	Planophila	U	MF034638		35	35					14	21
OTU_0916	OR065920	1.47	Planophila sp.	Planophila	U	(OW839534)		16	16							10	6
OTU_0778	OR065886	1.47	Planophila sp.	Planophila	U	MF034638		26	26					14	12
OTU_0480	OR065786	1.47	Planophila sp.	Planophila	U	MF034638		70	70		68	2
OTU_0918	OR065922	1.46	Planophila sp.	Planophila	U	MF034638		16	16					5	11
OTU_0130	OR065701	1.46	Planophila sp.	Planophila	U	LR875443		553	553			4	11	148	208	45	137
OTU_0138	OR065705	1.46	Planophila sp.	Planophila	U	MF034638		526	526		25	184	55	95	167
OTU_0645	OR065840	1.45	Planophila sp.	Planophila	U	MF034638		38	38		2	4	17	5	7		3
OTU_0378	OR065763	1.44	Planophila sp.	Planophila	U	(OU941022)		109	109					11		82	16
OTU_0526	OR065800	1.44	Planophila sp.	Planophila	U	MF034638		58	58			1		18	39
OTU_0371	OR065761	1.43	Planophila sp.	Planophila	U	(OU941022)		116	116							115	1
OTU_0919	OR065923	1.43	Planophila sp.	Planophila	U	MF034638		16	16					11	5
OTU_0763	OR065881	1.43	Planophila sp.	Planophila	U	MF034638		27	27					20	7
OTU_0846	OR065904	1.43	Planophila sp.	Planophila	U	MF034638, (OW837750)		21	21			2		12	7
OTU_0256	OR065735	1.42	Planophila sp.	Planophila	U	LR875443		233	233		1	2	52	9	45	106	18
OTU_0499	OR065791	1.41	Planophila sp.	Planophila	U	(OW839534), (OX032635)		65	65					1	7		57
OTU_0539	OR065804	1.38	Planophila sp.	Planophila	U	MF034638		55	55					5	1	12	37
OTU_0734	OR065871	1.33	Planophila sp.	Planophila	U	MF034640, MF034638, (KX220252), (OW837750)		29	29					2	11	10	6
OTU_0438	OR065775	0.86	Protomonostroma sp.	Protomonostroma	U	(KX195280)		84	84		55	20		9
OTU_0748	OR065876	0.78	Protomonostroma sp.	Protomonostroma	U	MG572119		27	27					25			2
OTU_0627	OR065834	1.74	Pseudendoclonium sp.	Pseudendoclonium	U	MF034619		40	40				40
OTU_0286	OR065738	1.74	Pseudendoclonium sp.	Pseudendoclonium	U	MF034623		195	195			21	174
OTU_0141	OR065707	1.45	Pseudendoclonium sp.	Pseudendoclonium	U	MF034619		521	521				97	362	2	60
OTU_0689	OR065854	0.97	Pseudendoclonium sp.	Pseudendoclonium	U	MF034623		33	33					22	7		4
OTU_0348	OR065755	0.95	Pseudendoclonium sp.	Pseudendoclonium	U	MF034623		128	128					21	101	6
OTU_0065	OR065687	1.58	Rhexinema sp.	Rhexinema	U	JX435351		1235	1235		635	460	38	5		97
OTU_0648	OR065843	1.52	Rhexinema sp.	Rhexinema	U	JX435351		38	38		37	1
OTU_0810	OR065893	0.86	Rhexinema sp.	Rhexinema	U	(KX221236)		23	23		23
OTU_0646	OR065841	0.86	Rhexinema sp.	Rhexinema	U	(KX221236)		38	38		5	10	18	1	1		3
OTU_0436	OR065774	0.86	Rhexinema sp.	Rhexinema	U	HE575887, HE575889 - HE575891, MF000587, MF000588, MF034601, MF034645		85	85		4	28	32	5	6		10
OTU_0204	OR065725	0.85	Rhexinema sp.	Rhexinema	U	(KX221236)		324	324		14	72	101	39	48	16	34
OTU_0710	OR065862	0.84	Rhexinema sp.	Rhexinema	U	(LC309832)		31	31			3	2	9	12	3	2
OTU_0795	OR065890	0.83	Rhexinema sp.	Rhexinema	U	(KX221236)		24	24		8	16
OTU_0334	OR065748	0.81	Rhexinema sp.	Rhexinema	U	(LC309832)		143	143							35	108
OTU_0842	OR065903	0.81	Rhexinema sp.	Rhexinema	U	(KX221236)		21	21			1	5		2		13
OTU_0303	OR065743	0.8	Rhexinema sp.	Rhexinema	U	(KX221236)		169	169		8	6	55	18	14	33	35
OTU_0870	OR065909	0.79	Rhexinema sp.	Rhexinema	U	(KX221236)		19	19		19
OTU_0742	OR065873	0.79	Rhexinema sp.	Rhexinema	U	(KX221236)		28	28			2		2	2	18	4
OTU_0299	OR065741	0.79	Rhexinema sp.	Rhexinema	U	(KX221236)		177	177			27	60	46	36	6	2
OTU_0664	OR065846	0.77	Rhexinema sp.	Rhexinema	U	(KX221236)		36	36		3	4	12	8	7		2
OTU_0076	OR065689	0.77	Rhexinema sp.	Rhexinema	U	(KX221236)		1038	1038		98	204	124	33	160	387	32
OTU_0917	OR065921	0.76	Rhexinema sp.	Rhexinema	U	(KX221236)		16	16				10		2		4
OTU_0940	OR065926	0.75	Rhexinema sp.	Rhexinema	U	(KX221236)		14	14							14
OTU_0484	OR065788	0.75	Rhexinema sp.	Rhexinema	U	(KX221236)		69	69				2	26	34	7
OTU_0169	OR065716	0.75	Rhexinema sp.	Rhexinema	U	OM700179		398	398		29	21	2	33	36	258	19
OTU_0185	OR065720	0.75	Rhexinema sp.	Rhexinema	U	OM700179		362	362		14	72	44	26	116	90
OTU_0478	OR065785	0.74	Rhexinema sp.	Rhexinema	U	OM700179		71	71		1	2	14	4	9	11	30
OTU_0411	OR065769	0.74	Rhexinema sp.	Rhexinema	U	OM700179		94	94		3	7	24	21	19		20
OTU_0083	OR065690	0.73	Rhexinema sp.	Rhexinema	U	(KX221236)		982	982					553	419		10
OTU_0544	OR065807	0.73	Rhexinema sp.	Rhexinema	U	MF034652		54	54		6	9	5	3	6	5	20
OTU_0096	OR065693	0.73	Rhexinema sp.	Rhexinema	U	OM700179		825	825		15	64	10	143	133	373	87			TRUE	1	mgcl7_AS15	OR101586
OTU_0692	OR065856	0.72	Rhexinema sp.	Rhexinema	U	(KX221236)		33	33			7	25	1
OTU_0560	OR065811	0.72	Rhexinema sp.	Rhexinema	U	(KX221236)		51	51		5	9	15	3	9	2	8
OTU_0589	OR065825	0.72	Rhexinema sp.	Rhexinema	U	OM700179		46	46			15	17	4	10
OTU_0444	OR065776	0.72	Rhexinema sp.	Rhexinema	U	(KX221236)		83	83		6	15	32	10	16		4
OTU_0977	OR065934	0.71	Rhexinema sp.	Rhexinema	U	OM700179		12	12							12
OTU_0301	OR065742	0.71	Rhexinema sp.	Rhexinema	U	OM700179		171	171		9	21	41	21	25	2	52
OTU_0285	OR065737	0.71	Rhexinema sp.	Rhexinema	U	OM700181		197	197		10	39	126	11	11
OTU_0386	OR065764	0.71	Rhexinema sp.	Rhexinema	U	MF034628		105	105		16	89
OTU_0198	OR065723	0.71	Rhexinema sp.	Rhexinema	U	OM700179		336	336		178	152	2	2		1	1
OTU_0020	OR065680	0.71	Rhexinema sp.	Rhexinema	U	OM700179		5509	5509		387	629	1293	460	628	126	1986
OTU_0002	OR065669	0.71	Rhexinema sp.	Rhexinema	U	(KX221236)		62762	62762		4975	13296	28302	3169	4482	1102	7436			TRUE	2	LR1850_mgcl32_AM31	OR101489
OTU_0721	OR065865	0.7	Rhexinema sp.	Rhexinema	U	OM700179		30	30		3	3	10	3	8		3
OTU_0550	OR065809	0.7	Rhexinema sp.	Rhexinema	U	OM700179		53	53		3	5	22	6	5		12
OTU_0527	OR065801	0.7	Rhexinema sp.	Rhexinema	U	(KX221236)		58	58		3	7	14	12	5		17
OTU_0566	OR065814	0.7	Rhexinema sp.	Rhexinema	U	OM700179		50	50		1	10	12	5	11		11
OTU_0892	OR065915	0.7	Rhexinema sp.	Rhexinema	U	OM700179		18	18			15	3
OTU_0556	OR065810	0.7	Rhexinema sp.	Rhexinema	U	OM700179		52	52			22	30
OTU_0370	OR065760	0.7	Rhexinema sp.	Rhexinema	U	MF000587, MF000588		117	117		13	23	66	7	8
OTU_0405	OR065767	0.7	Rhexinema sp.	Rhexinema	U	MF000587, MF000588		98	98		3	25	61	4	5
OTU_0245	OR065732	0.7	Rhexinema sp.	Rhexinema	U	(KX221236), OM700179		247	247		24	32	48	16	27	25	75
OTU_0261	OR065736	0.7	Rhexinema sp.	Rhexinema	U	(KX221236)		221	221		3	41	148	17	12
OTU_0220	OR065728	0.7	Rhexinema sp.	Rhexinema	U	OM700179		299	299		63	41	158	15	10		12
OTU_0293	OR065740	0.7	Rhexinema sp.	Rhexinema	U	OM700182		187	187		53	133		1
OTU_0113	OR065695	0.7	Rhexinema sp.	Rhexinema	U	OM700179		674	674		6	282	358	14	11		3
OTU_0643	OR065839	0.69	Rhexinema sp.	Rhexinema	U	(KX221236)		38	38		1	1	1	2	1	7	25
OTU_0575	OR065820	0.69	Rhexinema sp.	Rhexinema	U	OM700179		49	49			13	36
OTU_0356	OR065757	0.69	Rhexinema sp.	Rhexinema	U	OM700179		125	125		21	19	70	6	7		2
OTU_0314	OR065747	0.69	Rhexinema sp.	Rhexinema	U	(KX221236), OM700179		158	158		19	24	62	4	6	21	22
OTU_0372	OR065762	0.69	Rhexinema sp.	Rhexinema	U	OM700179		115	115		21	26	55	6	7
OTU_0516	OR065799	0.69	Rhexinema sp.	Rhexinema	U	OM700179		61	61		13	47		1
OTU_0227	OR065730	0.69	Rhexinema sp.	Rhexinema	U	MF034652		278	278		21	71	128	12	26		20
OTU_0629	OR065835	0.68	Rhexinema sp.	Rhexinema	U	OM700179		40	40		2	7	14	9	7		1
OTU_0530	OR065802	0.67	Rhexinema sp.	Rhexinema	U	OM700179		57	57			11	46
OTU_0982	OR065938	0.66	Rhexinema sp.	Rhexinema	U	OM700179		12	12			11	1
OTU_0803	OR065891	0.66	Rhexinema sp.	Rhexinema	U	OM700179		24	24			19	2	2			1
OTU_0703	OR065859	0.66	Rhexinema sp.	Rhexinema	U	MF000587, MF000588		32	32			19	13
OTU_0406	OR065768	0.66	Rhexinema sp.	Rhexinema	U	(KX221236)		97	97		4	19	18	15	14		27
OTU_0540	OR065805	0.66	Rhexinema sp.	Rhexinema	U	OM700179		55	55			19	36
OTU_0541	OR065806	0.66	Rhexinema sp.	Rhexinema	U	MF000587, MF000588		55	55			55
OTU_0862	OR065907	0.65	Rhexinema sp.	Rhexinema	U	(KX221236)		20	20			13	7
OTU_0456	OR065779	0.65	Rhexinema sp.	Rhexinema	U	(KX221236)		78	78		4	15	47	4	8
OTU_0474	OR065784	0.65	Rhexinema sp.	Rhexinema	U	MF000587, MF000588		72	72			21	43	8
OTU_0457	OR065780	0.65	Rhexinema sp.	Rhexinema	U	MF000587, MF000588		78	78			28	50
OTU_0647	OR065842	0.64	Rhexinema sp.	Rhexinema	U	HE575887, HE575889 - HE575891, MF000587, MF000588, MF034601, MF034645		38	38		5	4	21	1	3		4
OTU_0617	OR065832	0.64	Rhexinema sp.	Rhexinema	U	OM700179		42	42			9	26	5	2
OTU_0561	OR065812	0.64	Rhexinema sp.	Rhexinema	U	OM700179		51	51			13	36	2
OTU_0947	OR065930	0.63	Rhexinema sp.	Rhexinema	U	OM700179		14	14				14
OTU_0758	OR065879	0.63	Rhexinema sp.	Rhexinema	U	(KX221236)		27	27			1	9	1	3		13
OTU_0607	OR065828	0.63	Rhexinema sp.	Rhexinema	U	(KX221236)		43	43		5	6	27	3	2
OTU_0766	OR065882	0.63	Rhexinema sp.	Rhexinema	U	(KX221236)		27	27			20	7
OTU_0342	OR065751	0.63	Rhexinema sp.	Rhexinema	U	OM700179		133	133		20	29	63	7	5		9
OTU_0678	OR065851	0.62	Rhexinema sp.	Rhexinema	U	OM700179		34	34		1	6	13	2	3		9
OTU_0775	OR065884	0.61	Rhexinema sp.	Rhexinema	U	OM700179		26	26		1	2	5	1	1		16
OTU_0567	OR065815	0.61	Rhexinema sp.	Rhexinema	U	OM700179		50	50		6	7	25	6	4		2
OTU_0369	OR065759	0.61	Rhexinema sp.	Rhexinema	U	(KX221236)		117	117			20	33	27	36		1
OTU_0776	OR065885	0.55	Rhexinema sp.	Rhexinema	U	(KX221236)		26	26			1	10	6	2		7
OTU_0150	OR065710	0.48	Rhexinema sp.	Rhexinema	U	(MG207544), (OX031380)		459	459		7	336	55			61
OTU_0642	OR065838	1.48	Sarcinofilum sp.	Sarcinofilum	U	MF034652		38	38					3	9	24	2
OTU_0509	OR065795	0.95	Sarcinofilum sp.	Sarcinofilum	U	MF034652		62	62		3	8	5	4	15	6	21
OTU_0290	OR065739	0.91	Sarcinofilum sp.	Sarcinofilum	U	MF034652		193	193		4	52	62	14	22	6	33
OTU_0309	OR065758	0.9	Sarcinofilum sp.	Sarcinofilum	U	MF034652		164	164		156	4	4
OTU_0363	OR065744	0.9	Sarcinofilum sp.	Sarcinofilum	U	MF034652		120	120		2	5	13	40	28	26	6
OTU_0009	OR065675	0.9	Sarcinofilum sp.	Sarcinofilum	U	MF034652		14866	14866		628	4103	2614	1429	2233	302	3557			TRUE	4	cl85_4AS15, mgcl9_AS15	OR101496, OR101497
OTU_0172	OR065717	0.89	Sarcinofilum sp.	Sarcinofilum	U	MF034652		385	385		384				1
OTU_0202	OR065724	0.89	Sarcinofilum sp.	Sarcinofilum	U	(KX221236)		328	328			3	25	104	5	185	6
OTU_0354	OR065756	0.89	Sarcinofilum sp.	Sarcinofilum	U	MF034652		125	125		16	4	99			6				TRUE	1	mucl3_AM30	OR101639
OTU_0505	OR065794	0.88	Sarcinofilum sp.	Sarcinofilum	U	MF034652		63	63		62	1
OTU_0571	OR065817	0.88	Sarcinofilum sp.	Sarcinofilum	U	MF034652		49	49		4	5	20	12	6	1	1
OTU_0161	OR065714	0.88	Sarcinofilum sp.	Sarcinofilum	U	MF034652		423	423		200	173	50
OTU_0160	OR065713	0.87	Sarcinofilum sp.	Sarcinofilum	U	MF034652		423	423		420					2	1
OTU_0744	OR065875	0.87	Sarcinofilum sp.	Sarcinofilum	U	MF034652		28	28		13	9				6
OTU_0582	OR065824	0.87	Sarcinofilum sp.	Sarcinofilum	U	MF034652		47	47			9	4	11	17	4	2
OTU_0728	OR065869	0.86	Sarcinofilum sp.	Sarcinofilum	U	OM700179		29	29		29
OTU_0467	OR065782	0.86	Sarcinofilum sp.	Sarcinofilum	U	MF034652		74	74			1	1	22	22	21	7
OTU_0630	OR065836	0.86	Sarcinofilum sp.	Sarcinofilum	U	MF034652		40	40			8	21	6	5
OTU_0118	OR065697	0.86	Sarcinofilum sp.	Sarcinofilum	U	MF034652		645	645		9	412		14	106	102	2
OTU_0024	OR065681	0.86	Sarcinofilum sp.	Sarcinofilum	U	MF034652		4691	4691		71	556	685	1002	1505	403	469
OTU_0831	OR065901	0.85	Sarcinofilum sp.	Sarcinofilum	U	MF034652		22	22			2	3	11	6
OTU_0346	OR065754	0.85	Sarcinofilum sp.	Sarcinofilum	U	(KX221236)		129	129		85	34	9			1
OTU_0669	OR065847	0.84	Sarcinofilum sp.	Sarcinofilum	U	(LC309832)		35	35			2	1	10	16	6
OTU_0594	OR065826	0.84	Sarcinofilum sp.	Sarcinofilum	U	MF034652		45	45			7	10	7	18	1	2
OTU_0181	OR065719	0.84	Sarcinofilum sp.	Sarcinofilum	U	(KX221236)		369	369		6	88	120	12	35	7	101
OTU_0685	OR065852	0.83	Sarcinofilum sp.	Sarcinofilum	U	MF034652		33	33		3	20		1	6	3
OTU_0143	OR065708	0.81	Sarcinofilum sp.	Sarcinofilum	U	MF034652		510	510		510
OTU_0688	OR065853	0.81	Sarcinofilum sp.	Sarcinofilum	U	(KX221236)		33	33			1	9	1	2	14	6
OTU_0119	OR065698	0.81	Sarcinofilum sp.	Sarcinofilum	U	MF000582		614	614			24		28	48		514
OTU_0708	OR065860	0.8	Sarcinofilum sp.	Sarcinofilum	U	MF034652		31	31		4	3	12		3		9
OTU_0093	OR065692	0.79	Sarcinofilum sp.	Sarcinofilum	U	MF000582		878	878			43	158	5	120	6	546
OTU_0726	OR065868	0.78	Sarcinofilum sp.	Sarcinofilum	U	(KX221236)		29	29		29
OTU_0913	OR065919	0.78	Sarcinofilum sp.	Sarcinofilum	U	(KX221236)		16	16		1				2		13
OTU_0616	OR065831	0.78	Sarcinofilum sp.	Sarcinofilum	U	MF000582		42	42		3	2	2	16	12		7
OTU_0572	OR065818	0.77	Sarcinofilum sp.	Sarcinofilum	U	(KX221236)		49	49		6	2	5	4	7	14	11
OTU_0085	OR065691	0.77	Sarcinofilum sp.	Sarcinofilum	U	(KX221236)		947	947		27	17	35	71	43	476	278
OTU_0015	OR065678	0.77	Sarcinofilum sp.	Sarcinofilum	U	(KX221236)		9330	9330		268	276	619	1665	1508	3835	1159
OTU_0890	OR065914	0.76	Sarcinofilum sp.	Sarcinofilum	U	MF000582		18	18			2			2		14
OTU_0144	OR065709	0.76	Sarcinofilum sp.	Sarcinofilum	U	MF034652		506	506		48	111	169	52	53	10	63
OTU_0573	OR065819	0.75	Sarcinofilum sp.	Sarcinofilum	U	MF034652		49	49		1	10	27	1	5		5
OTU_0399	OR065766	0.73	Sarcinofilum sp.	Sarcinofilum	U	MF034652		99	99		2	11	31	27	27		1
OTU_0786	OR065888	0.72	Sarcinofilum sp.	Sarcinofilum	U	(KX221236)		25	25		2		1	3	1	15	3
OTU_0813	OR065894	0.72	Sarcinofilum sp.	Sarcinofilum	U	(KX221236)		23	23		1	1	6		1	12	2
OTU_0676	OR065850	0.72	Sarcinofilum sp.	Sarcinofilum	U	(KX221236)		34	34			2	6	2	5	15	4
OTU_0670	OR065848	0.72	Sarcinofilum sp.	Sarcinofilum	U	(KX221236)		35	35		3	2	7	4	6	12	1
OTU_0732	OR065870	0.72	Sarcinofilum sp.	Sarcinofilum	U	MF034652		29	29		1	10	14	1	2	1
OTU_0152	OR065711	0.72	Sarcinofilum sp.	Sarcinofilum	U	(KX221236)		452	452		11	12	18	41	20	245	105
OTU_0565	OR065813	0.71	Sarcinofilum sp.	Sarcinofilum	U	(KX221236)		50	50		18	2	17	3	2	8
OTU_0817	OR065896	0.71	Sarcinofilum sp.	Sarcinofilum	U	MF034652		23	23			5	17	1
OTU_0723	OR065866	0.71	Sarcinofilum sp.	Sarcinofilum	U	MF000582		30	30			15		3	12
OTU_0501	OR065792	0.71	Sarcinofilum sp.	Sarcinofilum	U	OM700179		65	65		4	21	13	4	9	5	9
OTU_0532	OR065803	0.7	Sarcinofilum sp.	Sarcinofilum	U	(KX221236)		56	56		2	7	4	7	2	28	6
OTU_0250	OR065734	0.7	Sarcinofilum sp.	Sarcinofilum	U	MF034652		240	240		39	46	128	13	11		3
OTU_0131	OR065702	0.7	Sarcinofilum sp.	Sarcinofilum	U	OM700179		543	543		16	140	190	30	64	13	90
OTU_0195	OR065722	0.69	Sarcinofilum sp.	Sarcinofilum	U	(KX221236)		342	342		11	9	41	50	33	154	44
OTU_0207	OR065727	0.69	Sarcinofilum sp.	Sarcinofilum	U	(KX221236)		320	320		18	33	97	35	34	40	63
OTU_0186	OR065721	0.69	Sarcinofilum sp.	Sarcinofilum	U	OM700180		361	361		60	51	195	6	23		26
OTU_0638	OR065837	0.68	Sarcinofilum sp.	Sarcinofilum	U	MF034652		39	39			7	10	7	3		12
OTU_0690	OR065855	0.66	Sarcinofilum sp.	Sarcinofilum	U	OM700179		33	33		1	4	22	2	3		1
OTU_0955	OR065933	0.64	Sarcinofilum sp.	Sarcinofilum	U	(KX221236)		13	13		13
OTU_0240	OR065731	0.64	Sarcinofilum sp.	Sarcinofilum	U	MF034652		254	254		22	65	141	7	6	1	12
OTU_0998	OR065941	1.61	Trentepohlia sp.	Trentepohlia	U	KY006475		11	11		10					1
OTU_0829	OR065900	0.86	Ulothrix sp.	Ulothrix	U	(KX221236)		22	22					1	12		9
OTU_0127	OR065700	0.68	Ulothrix sp.	Ulothrix	U	OM700179		565	565		49	102	214	49	66		85
OTU_0473	OR065783	0.66	Ulothrix sp.	Ulothrix	U	OM700179		72	72			26	38	7	1
OTU_0899	OR065916	1.64	Urospora sp.	Urospora	U	HQ404884		17	17			17
OTU_0074	OR065688	1.59	Urospora sp.	Urospora	U	HQ404884		1064	1064			23		627	413		1
OTU_0205	OR065726	1.5	Urospora sp.	Urospora	U	HQ404884		321	321				314	6	1
OTU_0740	OR065872	1.54	unident. Ulotrichales	unident. Ulotrichales	U	(OW833676)		28	28								28
OTU_0743	OR065874	1.53	unident. Ulotrichales	unident. Ulotrichales	U	(OW833676)		28	28								28
OTU_0978	OR065935	1.51	unident. Ulotrichales	unident. Ulotrichales	U	(OW833676)		12	12								12
OTU_0882	OR065912	0.87	unident. Ulotrichales	unident. Ulotrichales	U	(KX221236)		18	18					12	6
OTU_0816	OR065895	0.84	unident. Ulotrichales	unident. Ulotrichales	U	OM700179		23	23			4	1	3	15
OTU_0313	OR065746	0.84	unident. Ulotrichales	unident. Ulotrichales	U	MF034652		160	160		4	60	66	3	9		18
OTU_0014	OR065677	0.84	unident. Ulotrichales	unident. Ulotrichales	U	MF034652		9430	9430		9	966	911	3834	3249	399	62
OTU_0847	OR065905	0.78	unident. Ulotrichales	unident. Ulotrichales	U	HE575887, HE575889 - HE575891, MF000587, MF000588, MF034601, MF034645, Z28970		21	21			1	1	16	3
OTU_0431	OR065772	0.73	unident. Ulotrichales	unident. Ulotrichales	U	OM700179		88	88		1	8	1	3	7	12	56
OTU_0343	OR065752	0.71	unident. Ulotrichales	unident. Ulotrichales	U	OM700179		132	132		14	9	3	4	87	15
OTU_0579	OR065822	0.7	unident. Ulotrichales	unident. Ulotrichales	U	(KX221236)		48	48		1	3	10	3	12	7	12
OTU_0789	OR065889	0.69	unident. Ulotrichales	unident. Ulotrichales	U	(KX221236)		25	25			8	16	1
OTU_0504	OR065793	0.69	unident. Ulotrichales	unident. Ulotrichales	U	OM700179		64	64		4	12	13	9	9	5	12
OTU_0780	OR065887	0.68	unident. Ulotrichales	unident. Ulotrichales	U	OM700179		26	26			18	8
OTU_0455	OR065778	0.65	unident. Ulotrichales	unident. Ulotrichales	U	(KX221236)		79	79		10	14	43	6	6
OTU_0426	OR065771	0.65	unident. Ulotrichales	unident. Ulotrichales	U	(KX221236)		89	89			21	56	7	5
		243								7	133	180	159	179	171	110	133	7		8	20
OTU_0936	OR066129	1.78	Heterococcus conicus	Heterococcus	X	JX681166		14	14			14						0
OTU_0270	OR065997	1.78	Heterococcus viridis	Heterococcus	X	JX681159		212	212			5	2	28	177			0
OTU_0011	OR065943	1.76	Heterococcus virginis	Heterococcus	X	JX681170		12101	10953	TRUE	2323	299	537	717	348	4946	1783	1148		TRUE	5	xcl112_AM31, xcl113_AM31, xcl12_AM0614, xcl129_AS1414, xcl140_AS1414	OR101498 - OR101502
		3								1	1	3	2	2	2	1	1	3		1	5
OTU_0865	OR066114	0.91	Chlorellidium sp.	Chlorellidium	X	MN935820		19	19					19
OTU_0026	OR065946	0.8	Chlorellidium sp.	Chlorellidium	X	MN935862		4544	4544			50	35	2829	1539	91
OTU_0907	OR066123	0.61	Chlorellidium sp.	Chlorellidium	X	MN935860, MN935862, MN935864 - MN935867, OW841496		17	17			1	16
OTU_0365	OR066019	0.6	Chlorellidium sp.	Chlorellidium	X	MN935860, MN935864 - MN935867		119	119		1	6		84	28
OTU_0046	OR065952	0.6	Chlorellidium sp.	Chlorellidium	X	MN935860, MN935864 - MN935867		1747	1747			11	145	1180	373	38				TRUE	3	xcl10_AM06, xcl20_AM0614, xcl21_AM0914	OR101533 - OR101535
OTU_0266	OR065995	0.58	Chlorellidium sp.	Chlorellidium	X	MN935860, MN935864 - MN935867		216	216			7	25	91	58	35
OTU_0088	OR065961	0.56	Chlorellidium sp.	Chlorellidium	X	MN935860, MN935864 - MN935867		928	928			27	111	501	176	113				TRUE	1
OTU_0353	OR066017	0.55	Chlorellidium sp.	Chlorellidium	X	MN935860, MN935864 - MN935867		125	125					82	43
OTU_0764	OR066092	0.54	Chlorellidium sp.	Chlorellidium	X	MN935860, MN935864 - MN935867		27	27				2	21	4
OTU_0166	OR065978	0.26	Chlorellidium sp.	Chlorellidium	X	MN935860, MN935862, MN935863 - MN935868		411	411					14		242	155
OTU_0012	OR065944	0.2	Chlorellidium sp.	Chlorellidium	X	MN935817 - MN935824		10707	10707		1046	1077	279	2172	866	3286	1981			TRUE	10	xcl101_AM0914, xcl139_AS1414, xcl48_AS1414, xcl49_AS1414, xcl51_AS1414, xcl54_AS1414, xcl58_AM09, xcl60_AM09, xcl69_AM09, xcl75_AM09	OR101503 - OR101512
OTU_0463	OR066038	0.18	Chlorellidium sp.	Chlorellidium	X	MN935817 - MN935824		75	75		21	42		12
OTU_0693	OR066076	0.17	Chlorellidium sp.	Chlorellidium	X	MN935861		33	33			33
OTU_0956	OR066134	0.16	Chlorellidium sp.	Chlorellidium	X	MN935817 - MN935824		13	13			13
OTU_0189	OR065981	0.16	Chlorellidium sp.	Chlorellidium	X	MN935817 - MN935824		357	357		19	229	18	89	2					TRUE	1	xcl35_AM31	OR101612
OTU_0246	OR065991	1.69	Heterococcus sp.	Heterococcus	X	JX681170		247	221	TRUE	7					162	52	26
OTU_1001	OR066144	1.68	Heterococcus sp.	Heterococcus	X	JX681170		11	11		11
OTU_0981	OR066138	1.68	Heterococcus sp.	Heterococcus	X	JX681170		12	12		12
OTU_0368	OR066020	1.68	Heterococcus sp.	Heterococcus	X	JX681170		117	117		34					83
OTU_0999	OR066143	1.65	Heterococcus sp.	Heterococcus	X	JX681170		11	11							11
OTU_0224	OR065990	1.65	Heterococcus sp.	Heterococcus	X	JX681170		287	287							245	42
OTU_0901	OR066121	1.64	Heterococcus sp.	Heterococcus	X	JX681170		17	17							15	2
OTU_0139	OR065974	1.63	Heterococcus sp.	Heterococcus	X	JX681170		526	526		99	60	67	12	1	284	3			TRUE	2	xcl110_AM0914 , xcl131_AS1414	OR101603, OR101604
OTU_0110	OR065966	1.55	Heterococcus sp.	Heterococcus	X	JX681170		697	697							641	56			TRUE	2	xcl135_AS1414, xcl46_AS1414	OR101591, OR101592
OTU_0048	OR065953	1.19	Heterococcus sp.	Heterococcus	X	JX681163, JX681167		1635	1635		310	202	316	623	184					TRUE	5	58sbF_xcl109_AM0914, xcl158_AM06, xcl22_AM0914, xcl27_AM0914, xcl64_AM09	OR101540 - OR101544
OTU_0199	OR065982	1.04	Heterococcus sp.	Heterococcus	X	JX681166		331	331			5		162	59	27	78
OTU_0112	OR065967	1.03	Heterococcus sp.	Heterococcus	X	JX681163, JX681166 - JX681168		684	684			5		165	503		11			TRUE	1	xcl93_AM0614	OR101593
OTU_0051	OR065954	1.01	Heterococcus sp.	Heterococcus	X	JX681170		1495	23	TRUE				3		13	7	1472		TRUE	3	SchF120815_xcl269, SchF120815_xcl274, SchF120815_xcl281	OR101547 - OR101549
OTU_0424	OR066030	0.31	Heterococcus sp.	Heterococcus	X	JX681160		89	89			1	30	33	25
OTU_0716	OR066081	0.3	Heterococcus sp.	Heterococcus	X	JX681160		30	30					20	10
OTU_0711	OR066079	0.28	Heterococcus sp.	Heterococcus	X	JX681160		31	31			1		18	12
OTU_0351	OR066016	0.27	Heterococcus sp.	Heterococcus	X	JX681193 - JX681196		126	126		1			67	45		13
OTU_0104	OR065963	0.26	Heterococcus sp.	Heterococcus	X	JX681171, JX681173, JX681174, JX681176, JX681177, JX681179 - JX681182		769	769							720	49
OTU_0508	OR066046	0.26	Heterococcus sp.	Heterococcus	X	JX681171, JX681173, JX681174, JX681176, JX681177, JX681179 - JX681182		62	62		45	6				11
OTU_0555	OR066053	0.26	Heterococcus sp.	Heterococcus	X	JX681171, JX681173, JX681174, JX681176, JX681177, JX681179 - JX681182		52	36	TRUE						8	28	16
OTU_0491	OR066042	0.25	Heterococcus sp.	Heterococcus	X	JX681171, JX681173, JX681174, JX681176, JX681177, JX681179 - JX681182		66	66		9		33			18	6			TRUE	1	xcl40_AM0914	OR101649
OTU_0872	OR066115	0.24	Heterococcus sp.	Heterococcus	X	JX681193 - JX681196		19	19					17	2
OTU_0296	OR066007	0.24	Heterococcus sp.	Heterococcus	X	JX681171, JX681173, JX681174, JX681176, JX681177, JX681179 - JX681182		182	182		56		4			91	31			TRUE	1	xcl28_AM0914	OR101628
OTU_0125	OR065972	0.22	Heterococcus sp.	Heterococcus	X	JX681193 - JX681196		575	575		59	199	192	64	12	35	14			TRUE	1	xcl107_AM0914	OR101599
OTU_0272	OR065999	0.22	Heterococcus sp.	Heterococcus	X	JX681193 - JX681196		208	67	TRUE	67							141		TRUE	1	SchF120815_xcl319	OR101622
OTU_0019	OR065945	0.21	Heterococcus sp.	Heterococcus	X	JX681192		6140	6140		1752	11		52	79	3942	304
OTU_0375	OR066022	0.2	Heterococcus sp.	Heterococcus	X	JX681176, JX681177, JX681179 - JX681182, JX681193 - JX681196		113	113		55					58
OTU_0276	OR066003	0.2	Heterococcus sp.	Heterococcus	X	JX681193 - JX681196		204	204		204
OTU_0429	OR066031	0.2	Heterococcus sp.	Heterococcus	X	JX681193 - JX681196		88	88		5	10	12	14	3	4	40			TRUE	4	xcl32_AM0914, xcl39_AM0914, xcl62_AS1514	OR101643 - OR101645
OTU_0543	OR066051	0.19	Heterococcus sp.	Heterococcus	X	JX681185 - JX681191		54	54		9	7	36		2
OTU_0952	OR066133	0.17	Heterococcus sp.	Heterococcus	X	JX681172		13	13					13
OTU_0691	OR066075	0.17	Heterococcus sp.	Heterococcus	X	JX681193 - JX681196		33	33			7	6	4	2		14			TRUE	2	xcl157_AS1514	OR101663
OTU_0712	OR066080	0.19	Pseudopleurochloris sp.	Pseudopleurochloris	X	MN935836 - MN935845		31	31				24	3	4
OTU_0259	OR065993	0.19	Pseudopleurochloris sp.	Pseudopleurochloris	X	MN935836 - MN935845		224	224				40	93	81		10
OTU_0164	OR065977	0.19	Pseudopleurochloris sp.	Pseudopleurochloris	X	MN935836 - MN935844		418	418				128	147	133		10			TRUE	2	xcl86_AM0614	OR101607
OTU_0667	OR066071	0.16	Pseudopleurochloris sp.	Pseudopleurochloris	X	MN935836 - MN935845		35	35		29	6
OTU_0826	OR066103	0.22	unident. xanthophyte	unident. xanthophyte	X	Xanth PCR primer		22	22				17	5
OTU_0597	OR066059	0.21	unident. xanthophyte	unident. xanthophyte	X	Xanth PCR primer		45	45		3	6		2	33	1
OTU_0958	OR066135	0.2	unident. xanthophyte	unident. xanthophyte	X	Xanth PCR primer		13	13							13
OTU_0912	OR066124	0.2	unident. xanthophyte	unident. xanthophyte	X	Xanth PCR primer		16	16							16
OTU_0878	OR066116	0.2	unident. xanthophyte	unident. xanthophyte	X	Xanth PCR primer		18	18		18
OTU_0396	OR066024	0.2	unident. xanthophyte	unident. xanthophyte	X	Xanth PCR primer		100	100		100									TRUE	1	xcl105_AM31	OR101641
OTU_0519	OR066048	0.2	unident. xanthophyte	unident. xanthophyte	X	Xanth PCR primer		59	59					9	4	46
OTU_0574	OR066055	0.2	unident. xanthophyte	unident. xanthophyte	X	Xanth PCR primer		49	49					28	21
OTU_0212	OR065986	0.2	unident. xanthophyte	unident. xanthophyte	X	Xanth PCR primer		315	315		2			81	93	139
OTU_0591	OR066057	0.2	unident. xanthophyte	unident. xanthophyte	X	Xanth PCR primer		45	45				30	8	7
OTU_0033	OR065949	0.2	unident. xanthophyte	unident. xanthophyte	X	Xanth PCR primer		2851	2851		38	2		1523	496	691	101			TRUE	1	xcl16_AM0614	OR101519
OTU_0410	OR066025	0.2	unident. xanthophyte	unident. xanthophyte	X	Xanth PCR primer		95	95			4		28	63
OTU_0210	OR065984	0.2	unident. xanthophyte	unident. xanthophyte	X	Xanth PCR primer		316	316			20		114	73	109				TRUE	2	xcl139_AM09	OR101617
OTU_0091	OR065962	0.2	unident. xanthophyte	unident. xanthophyte	X	Xanth PCR primer		907	907			61	142	291	413
OTU_0146	OR065975	0.2	unident. xanthophyte	unident. xanthophyte	X	Xanth PCR primer		486	486		2	151		211	109		13
OTU_0653	OR066069	0.2	unident. xanthophyte	unident. xanthophyte	X	Xanth PCR primer		37	10	TRUE	10							27
OTU_0730	OR066084	0.19	unident. xanthophyte	unident. xanthophyte	X	Xanth PCR primer		29	29						16		13
OTU_0851	OR066111	0.19	unident. xanthophyte	unident. xanthophyte	X	Xanth PCR primer		20	20					20
OTU_0746	OR066089	0.19	unident. xanthophyte	unident. xanthophyte	X	Xanth PCR primer		28	28					20	8
OTU_0304	OR066008	0.19	unident. xanthophyte	unident. xanthophyte	X	Xanth PCR primer		167	167				14	5			148
OTU_0123	OR065971	0.19	unident. xanthophyte	unident. xanthophyte	X	Xanth PCR primer		598	598				50	128	110	310
OTU_0727	OR066083	0.19	unident. xanthophyte	unident. xanthophyte	X	Xanth PCR primer		29	29		3	7					19
OTU_0498	OR066044	0.19	unident. xanthophyte	unident. xanthophyte	X	Xanth PCR primer		65	65			21		24	20
OTU_0153	OR065976	0.19	unident. xanthophyte	unident. xanthophyte	X	Xanth PCR primer		448	448		72	161	128	52	9	26
OTU_0564	OR066054	0.19	unident. xanthophyte	unident. xanthophyte	X	Xanth PCR primer		50	49	TRUE	49							1
OTU_0801	OR066099	0.19	unident. xanthophyte	unident. xanthophyte	X	Xanth PCR primer		24	22	TRUE	19			1	1	1		2
OTU_0421	OR066027	0.18	unident. xanthophyte	unident. xanthophyte	X	Xanth PCR primer		90	90		90
OTU_0601	OR066060	0.18	unident. xanthophyte	unident. xanthophyte	X	Xanth PCR primer		44	44					4	4	36
OTU_0885	OR066118	0.18	unident. xanthophyte	unident. xanthophyte	X	Xanth PCR primer		18	18		13			5
OTU_0292	OR066006	0.18	unident. xanthophyte	unident. xanthophyte	X	Xanth PCR primer		188	188		2			8	59	79	40			TRUE	2	xcl85_AM0614, xcl99_AM0614	OR101626, OR101627
OTU_0859	OR066113	0.18	unident. xanthophyte	unident. xanthophyte	X	Xanth PCR primer		20	20					11	9
OTU_0644	OR066067	0.18	unident. xanthophyte	unident. xanthophyte	X	Xanth PCR primer		38	38					11	14	13
OTU_0492	OR066043	0.18	unident. xanthophyte	unident. xanthophyte	X	Xanth PCR primer		66	66					15	34	17
OTU_0327	OR066012	0.18	unident. xanthophyte	unident. xanthophyte	X	Xanth PCR primer		148	148		1			22	21	96	8
OTU_0735	OR066086	0.18	unident. xanthophyte	unident. xanthophyte	X	Xanth PCR primer		29	29		3		4	3			19			TRUE	1	xcl160_AS1514	OR101665
OTU_0422	OR066028	0.18	unident. xanthophyte	unident. xanthophyte	X	Xanth PCR primer		90	90		10		19	3			58
OTU_0626	OR066066	0.18	unident. xanthophyte	unident. xanthophyte	X	Xanth PCR primer		40	40			1	14	7	18
OTU_0707	OR066078	0.18	unident. xanthophyte	unident. xanthophyte	X	Xanth PCR primer		31	31		19	3		9
OTU_0649	OR066068	0.18	unident. xanthophyte	unident. xanthophyte	X	Xanth PCR primer		37	37			3	34
OTU_0537	OR066050	0.18	unident. xanthophyte	unident. xanthophyte	X	Xanth PCR primer		55	55		10	6		1		38
OTU_0213	OR065987	0.18	unident. xanthophyte	unident. xanthophyte	X	Xanth PCR primer		315	315		4	7		6	1		297
OTU_0929	OR066127	0.18	unident. xanthophyte	unident. xanthophyte	X	Xanth PCR primer		15	15		3	12
OTU_0608	OR066063	0.18	unident. xanthophyte	unident. xanthophyte	X	Xanth PCR primer		43	43			17	26
OTU_0120	OR065969	0.18	unident. xanthophyte	unident. xanthophyte	X	Xanth PCR primer		614	614		228	47		12	36	38	253
OTU_0077	OR065957	0.18	unident. xanthophyte	unident. xanthophyte	X	Xanth PCR primer		1033	1033		34	170	473	222	134
OTU_0087	OR065960	0.18	unident. xanthophyte	unident. xanthophyte	X	Xanth PCR primer		936	936		22	206	473	106	35		94			TRUE	1	xcl114_AM0914	OR101579
OTU_0032	OR065948	0.18	unident. xanthophyte	unident. xanthophyte	X	Xanth PCR primer		3097	3097			211	2873			13
OTU_0086	OR065959	0.18	unident. xanthophyte	unident. xanthophyte	X	Xanth PCR primer		947	947		219	219	24	177	68	159	81			TRUE	2	xcl146_AM09, xcl9_AM06	OR101577, OR101578
OTU_0053	OR065955	0.18	unident. xanthophyte	unident. xanthophyte	X	Xanth PCR primer		1490	1490		59	381	679	175	64		132
OTU_0034	OR065950	0.18	unident. xanthophyte	unident. xanthophyte	X	Xanth PCR primer		2726	2726		650	677	157	396	273	412	161
OTU_0035	OR065951	0.18	unident. xanthophyte	unident. xanthophyte	X	Xanth PCR primer		2693	2693		474	1108	350	192	44	101	424			TRUE	2	OTU_0035	xcl25_AM0914, xcl9_AM0614
OTU_0815	OR066101	0.18	unident. xanthophyte	unident. xanthophyte	X	Xanth PCR primer		23	22	TRUE	3	14	1	2	2			1
OTU_0584	OR066056	0.18	unident. xanthophyte	unident. xanthophyte	X	Xanth PCR primer		47	46	TRUE	17	19	3	1			6	1
OTU_0129	OR065973	0.18	unident. xanthophyte	unident. xanthophyte	X	Xanth PCR primer		555	554	TRUE	124	127	18	34		22	229	1
OTU_0116	OR065968	0.18	unident. xanthophyte	unident. xanthophyte	X	Xanth PCR primer		663	659	TRUE	204	136	49	58	15	16	181	4
OTU_0217	OR065989	0.18	unident. xanthophyte	unident. xanthophyte	X	Xanth PCR primer		306	299	TRUE				176	123			7
OTU_0307	OR066009	0.17	unident. xanthophyte	unident. xanthophyte	X	Xanth PCR primer		165	165		15					150
OTU_0902	OR066122	0.17	unident. xanthophyte	unident. xanthophyte	X	Xanth PCR primer		17	17		17
OTU_0447	OR066033	0.17	unident. xanthophyte	unident. xanthophyte	X	Xanth PCR primer		82	82		66					14	2
OTU_0423	OR066029	0.17	unident. xanthophyte	unident. xanthophyte	X	Xanth PCR primer		90	90		90
OTU_0175	OR065979	0.17	unident. xanthophyte	unident. xanthophyte	X	Xanth PCR primer		377	377		377
OTU_0679	OR066073	0.17	unident. xanthophyte	unident. xanthophyte	X	Xanth PCR primer		34	34		7			1			26
OTU_0477	OR066040	0.17	unident. xanthophyte	unident. xanthophyte	X	Xanth PCR primer		71	71		29			1		38	3
OTU_0737	OR066087	0.17	unident. xanthophyte	unident. xanthophyte	X	Xanth PCR primer		29	29					6	23
OTU_0785	OR066095	0.17	unident. xanthophyte	unident. xanthophyte	X	Xanth PCR primer		25	25				25
OTU_0460	OR066037	0.17	unident. xanthophyte	unident. xanthophyte	X	Xanth PCR primer		77	77		5		43		2	27
OTU_0983	OR066139	0.17	unident. xanthophyte	unident. xanthophyte	X	Xanth PCR primer		12	12			12
OTU_0963	OR066136	0.17	unident. xanthophyte	unident. xanthophyte	X	Xanth PCR primer		13	13			13
OTU_0450	OR066034	0.17	unident. xanthophyte	unident. xanthophyte	X	Xanth PCR primer		81	81		4	16	60	1
OTU_0722	OR066082	0.17	unident. xanthophyte	unident. xanthophyte	X	Xanth PCR primer		30	30		4	20	6
OTU_0321	OR066011	0.17	unident. xanthophyte	unident. xanthophyte	X	Xanth PCR primer		153	153			32	117	4
OTU_0268	OR065996	0.17	unident. xanthophyte	unident. xanthophyte	X	Xanth PCR primer		214	214		17	44	1	19	10	54	69
OTU_0031	OR065947	0.17	unident. xanthophyte	unident. xanthophyte	X	Xanth PCR primer		3535	3535		16	73	259	56			3131			TRUE	2	xcl150_AS1514, xcl153_AS1514	OR101517, OR101518
OTU_0280	OR066005	0.17	unident. xanthophyte	unident. xanthophyte	X	Xanth PCR primer		202	202			198	4
OTU_0802	OR066100	0.16	unident. xanthophyte	unident. xanthophyte	X	Xanth PCR primer		24	24		24
OTU_0759	OR066091	0.16	unident. xanthophyte	unident. xanthophyte	X	Xanth PCR primer		27	27		24			3
OTU_0388	OR066023	0.16	unident. xanthophyte	unident. xanthophyte	X	Xanth PCR primer		105	105					16	15	74
OTU_0329	OR066013	0.16	unident. xanthophyte	unident. xanthophyte	X	Xanth PCR primer		146	146					17	52	77				TRUE	1	xcl132_AS1414	OR101636
OTU_0774	OR066093	0.16	unident. xanthophyte	unident. xanthophyte	X	Xanth PCR primer		26	26		21	2		1			2
OTU_0340	OR066014	0.16	unident. xanthophyte	unident. xanthophyte	X	Xanth PCR primer		134	134		48	2		38	15	21	10
OTU_0320	OR066010	0.16	unident. xanthophyte	unident. xanthophyte	X	Xanth PCR primer		153	153			8		28	44	73
OTU_0694	OR066077	0.16	unident. xanthophyte	unident. xanthophyte	X	Xanth PCR primer		32	32		4	12				16
OTU_0948	OR066131	0.16	unident. xanthophyte	unident. xanthophyte	X	Xanth PCR primer		14	14			14
OTU_0279	OR066004	0.16	unident. xanthophyte	unident. xanthophyte	X	Xanth PCR primer		203	203		16	20	5	24	12	15	111
OTU_0122	OR065970	0.16	unident. xanthophyte	unident. xanthophyte	X	Xanth PCR primer		605	605		319	37	15	112	103	5	14			TRUE	2	xcl32_AM31, xcl98_AM0614	OR101597, OR101598
OTU_0275	OR066002	0.16	unident. xanthophyte	unident. xanthophyte	X	Xanth PCR primer		205	205		8	37	65	22	10	10	53
OTU_0274	OR066001	0.16	unident. xanthophyte	unident. xanthophyte	X	Xanth PCR primer		205	205		13	42	145	5
OTU_0082	OR065958	0.16	unident. xanthophyte	unident. xanthophyte	X	Xanth PCR primer		993	993		7	55		144	91	667	29			TRUE	3	xcl130_AS1414, xcl15_AM0614, xcl44_AS1414	OR101574 - OR101576
OTU_0357	OR066018	0.16	unident. xanthophyte	unident. xanthophyte	X	Xanth PCR primer		124	124		30	73	15	1			5
OTU_0271	OR065998	0.16	unident. xanthophyte	unident. xanthophyte	X	Xanth PCR primer		209	209		60	112	37
OTU_0070	OR065956	0.16	unident. xanthophyte	unident. xanthophyte	X	Xanth PCR primer		1191	1191		164	182	697	32		18	98
OTU_0251	OR065992	0.15	unident. xanthophyte	unident. xanthophyte	X	Xanth PCR primer		238	238					211	27
OTU_0834	OR066104	0.15	unident. xanthophyte	unident. xanthophyte	X	Xanth PCR primer		22	22			13	9
OTU_0262	OR065994	0.15	unident. xanthophyte	unident. xanthophyte	X	Xanth PCR primer		220	220		42	51	81	11	5		30			TRUE	1	xcl103_AM31	OR101621
		145								12	80	75	59	95	73	62	54	12		29	61
OTU_0232		1.76	unident. eukaryote	Z_unclear	Z	MF570954		267	12				12					255
OTU_0178		1.52	unident. eukaryote	Z_unclear	Z	ON119382		371	371		11	115	197	7	41			0		TRUE	1
OTU_0625		1.4	unident. eukaryote	Z_unclear	Z	ON119382		40	40		4	14	21					0
OTU_0358		0.19	unident. eukaryote	Z_unclear	Z	LC381742		123	123				123					0
OTU_0016		0.17	unident. eukaryote	Z_unclear	Z	OV121138		9001	9001		8708	2				170	121	0
		5								0										1	1
OTU_0315		1.81	unident. soil fungus, Germany	Z_fungus_unident.	Z	OV986673		157	2	TRUE					2			155
OTU_0324		1.08	unident. fungus	Z_fungus_unident.	Z	MF484477		149	149		12	13		5	112		7	0
OTU_0610		0.95	unident. fungus	Z_fungus_unident.	Z	KX214382		42	42		2	22	18					0
OTU_0988		0.72	unident. fungus	Z_fungus_unident.	Z	MW216069		11	11					11				0
OTU_0705		0.33	unident. fungus	Z_fungus_unident.	Z	MG132656		31	31		20				3		4	0
OTU_0930		0.31	unident. fungus	Z_fungus_unident.	Z	MG207531		15	15					12	3			0
OTU_0570		1.09	unident. Mucoromycota	Z_fungus_Mucoromycota	Z	MF483810		49	1	TRUE					1			48
OTU_0295		1.81	unident. soil Rhizophydium sp., DE	Z_fungus_Chytridiomycota	Z	LR863703		183	2	TRUE			2					181
OTU_0226		1.81	unident. soil Basidiomycota, UK	Z_fungus_Basidiomycota	Z	MF484253		283	2	TRUE			2					281
OTU_0553		1.62	unident. Ascomycota	Z_fungus_Ascomycota	Z	MF482789		52	52		2		0	41	4		5	0
		10								4										0	0
OTU_0483		1.6	Tortula sp.	Z_bryophyte	Z	JN544745		69	3	TRUE			3					66
OTU_0145		0.66	Symblepharis sp.	Z_bryophyte	Z	KM594587		501	501		495		2	4				0
OTU_0599		1.74	Cephalozia sp.	Z_bryophyte	Z	KX098797		44	44			44	0					0
		3								1										0	0
		18								7	8	6	11	6	7	1	4	18		1	1
OTU_0706	OR065257	1.81	Chlamydomonas callunae	Chlamydomonas	C	KY806552, MH703776, OW839651		31	0		0	0	0	0	0	0	0	31	TRUE
OTU_0097	OR065187	1.75	Chlorococcum microstigmatum	Chlorococcum	C	AB983635, AB983636, FR865591		812	0		0	0	0	0	0	0	0	812	TRUE	TRUE	2	SchF130815_fcl233, SchF140815_fcl244	OR101587, OR101588
OTU_0966	OR065282	1.79	Chlorococcum sp.	Chlorococcum	C	KM020031		12	0		0	0	0	0	0	0	0	12	TRUE
OTU_0867	OR065273	1.77	Chlorococcum sp.	Chlorococcum	C	AB983634, KX147358, KX147360		19	0		0	0	0	0	0	0	0	19	TRUE
OTU_0502	OR065238	1.73	Chlorococcum sp.	Chlorococcum	C	AB983629, AB983630, KX147368, and 8 others		65	0		0	0	0	0	0	0	0	65	TRUE
OTU_0819	OR065268	1.69	Chlorococcum sp.	Chlorococcum	C	KM020023		23	0		0	0	0	0	0	0	0	23	TRUE
OTU_0996	OR065290	1.8	Chloromonas reticulata	Chloromonas	C	FR865527, HQ404885, LR872913, OM729989, OM729990		11	0		0	0	0	0	0	0	0	11	TRUE
OTU_0598	OR065245	1.81	Chloromonas sp.	Chloromonas	C	(KX195820)		44	0		0	0	0	0	0	0	0	44	TRUE
OTU_0439	OR065233	1.1	Chloromonas sp.	Chloromonas	C	(OU941460)		84	0		0	0	0	0	0	0	0	84	TRUE
OTU_0364	OR065225	1.81	Coelastrella rubescens	Coelastrella	C	JX513884, KP702303, MH922865, and 3 others		119	0		0	0	0	0	0	0	0	119	TRUE	TRUE	1	SchF140815_lsucl226	OR101640
OTU_0850	OR065270	1.81	Coelastrella sp.	Coelastrella	C	JX513883, LR215747, MH010853, MW915611, ON561825		20	0		0	0	0	0	0	0	0	20	TRUE
OTU_0991	OR065288	1.63	Coelastrella sp.	Coelastrella	C	MF482529, ON696280		11	0		0	0	0	0	0	0	0	11	TRUE
OTU_0695	OR065255	1.81	Coelastrella terrestris	Coelastrella	C	MK201747		32	0		0	0	0	0	0	0	0	32	TRUE
OTU_0605	OR065246	1.81	Desmotetra sp.	Desmotetra	C	MG523294		43	0		0	0	0	0	0	0	0	43	TRUE
OTU_0972	OR065286	1.77	Fasciculochloris sp.	Fasciculochloris	C	MT735193		12	0		0	0	0	0	0	0	0	12	TRUE
OTU_0975	OR065287	1.81	Heterochlamydomonas sp.	Heterochlamydomonas	C	MT425971		12	0		0	0	0	0	0	0	0	12	TRUE
OTU_0437	OR065232	1.8	Heterochlamydomonas sp.	Heterochlamydomonas	C	MF483868, MH364972		84	0		0	0	0	0	0	0	0	84	TRUE
OTU_0452	OR065235	1.79	Neochlorosarcina sp.	Neochlorosarcina	C	OW834457		79	0		0	0	0	0	0	0	0	79	TRUE
OTU_0874	OR065274	1.26	Neocystis sp.	Neocystis	C	MG696576		19	0		0	0	0	0	0	0	0	19	TRUE
OTU_0345	OR065224	1.6	Spongiococcum sp.	Spongiococcum	C	MN903953		130	0		0	0	0	0	0	0	0	130	TRUE
OTU_0588	OR065244	1.81	unident. Chlamydomonadales	unidentif. Chlamydomonadales	C	MF569374		46	0		0	0	0	0	0	0	0	46	TRUE
OTU_0681	OR065252	1.81	unident. Chlamydomonadales	unidentif. Chlamydomonadales	C	MF483614		33	0		0	0	0	0	0	0	0	33	TRUE
OTU_0704	OR065256	1.81	unident. Chlamydomonadales	unidentif. Chlamydomonadales	C	MW214861, OX032789		31	0		0	0	0	0	0	0	0	31	TRUE
OTU_0997	OR065291	1.81	unident. Chlamydomonadales	unidentif. Chlamydomonadales	C	MF570801		11	0		0	0	0	0	0	0	0	11	TRUE
OTU_0994	OR065289	1.8	unident. Chlamydomonadales	unidentif. Chlamydomonadales	C	MF481666		11	0		0	0	0	0	0	0	0	11	TRUE
OTU_0531	OR065240	1.79	unident. Chlamydomonadales	unidentif. Chlamydomonadales	C	MF482381		56	0		0	0	0	0	0	0	0	56	TRUE
OTU_0798	OR065267	1.79	unident. Chlamydomonadales	unidentif. Chlamydomonadales	C	MF481924		24	0		0	0	0	0	0	0	0	24	TRUE
OTU_0718	OR065259	1.77	unident. Chlamydomonadales	unidentif. Chlamydomonadales	C	MF484224		30	0		0	0	0	0	0	0	0	30	TRUE
OTU_0165	OR065198	1.76	unident. Chlamydomonadales	unidentif. Chlamydomonadales	C	MF484204		414	0		0	0	0	0	0	0	0	414	TRUE
OTU_0238	OR065206	1.75	unident. Chlamydomonadales	unidentif. Chlamydomonadales	C	MF483418		254	0		0	0	0	0	0	0	0	254	TRUE	TRUE	1	SchF060815_ucl177	OR101620
OTU_0668	OR065250	1.75	unident. Chlamydomonadales	unidentif. Chlamydomonadales	C	MF482893		35	0		0	0	0	0	0	0	0	35	TRUE
OTU_0282	OR065212	1.73	unident. Chlamydomonadales	unidentif. Chlamydomonadales	C	MF483474		199	0		0	0	0	0	0	0	0	199	TRUE	TRUE	1	SchF140815_fcl241	OR101625
OTU_0622	OR065247	1.73	unident. Chlamydomonadales	unidentif. Chlamydomonadales	C	MF483438		40	0		0	0	0	0	0	0	0	40	TRUE	TRUE	1
OTU_0755	OR065263	1.72	unident. Chlamydomonadales	unidentif. Chlamydomonadales	C	KY655002		27	0		0	0	0	0	0	0	0	27	TRUE
OTU_0781	OR065264	1.72	unident. Chlamydomonadales	unidentif. Chlamydomonadales	C	MF482521		25	0		0	0	0	0	0	0	0	25	TRUE
OTU_0754	OR065262	1.71	unident. Chlamydomonadales	unidentif. Chlamydomonadales	C	(KX195605), MF483752		27	0		0	0	0	0	0	0	0	27	TRUE
OTU_0964	OR065281	1.7	unident. Chlamydomonadales	unidentif. Chlamydomonadales	C	MF482766		13	0		0	0	0	0	0	0	0	13	TRUE
OTU_0300	OR065215	1.67	unident. Chlamydomonadales	unidentif. Chlamydomonadales	C	OU941283		171	0		0	0	0	0	0	0	0	171	TRUE	TRUE	1	SchF130815_fcl255	OR101629
OTU_0969	OR065284	1.64	unident. Chlamydomonadales	unidentif. Chlamydomonadales	C	MF483418		12	0		0	0	0	0	0	0	0	12	TRUE
OTU_0680	OR065251	1.59	unident. Chlamydomonadales	unidentif. Chlamydomonadales	C	MF483576		33	0		0	0	0	0	0	0	0	33	TRUE
OTU_0158	OR065196	1.58	unident. Chlamydomonadales	unidentif. Chlamydomonadales	C	MF484924		434	0		0	0	0	0	0	0	0	434	TRUE
OTU_0659	OR065249	1.56	unident. Chlamydomonadales	unidentif. Chlamydomonadales	C	MF483418		36	0		0	0	0	0	0	0	0	36	TRUE
OTU_0562	OR065243	1.81	unident. chlorophyte	unident. chlorophyte	C	MF570607		50	0		0	0	0	0	0	0	0	50	TRUE
OTU_0895	OR065276	1.76	unident. chlorophyte	unident. chlorophyte	C	(MF483894)		17	0		0	0	0	0	0	0	0	17	TRUE
OTU_0432	OR065231	1.75	unident. chlorophyte	unident. chlorophyte	C	(MF483982)		87	0		0	0	0	0	0	0	0	87	TRUE
OTU_0824	OR065269	1.13	unident. chlorophyte	unident. chlorophyte	C	JX435379		22	0		0	0	0	0	0	0	0	22	TRUE
		46								0									46	6	6
OTU_0384	OR065437	1.48	Apatococcus sp.	Apatococcus	T	KX025121		106	0		0	0	0	0	0	0	0	106	TRUE
OTU_0524	OR065502	1.81	Apatococcus sp.	Apatococcus	T	KX025118		58	0		0	0	0	0	0	0	0	58	TRUE
OTU_0807	OR065602	1.81	Apatococcus sp.	Apatococcus	T	KX025119, KX025115		23	0		0	0	0	0	0	0	0	23	TRUE
OTU_0921	OR065644	1.78	Lunachloris sp.	Lunachloris	T	(MH201613), MK005068		16	0		0	0	0	0	0	0	0	16	TRUE
OTU_0974	OR065662	1.6	Muriella sp.	Muriella	T	(MF484780), MG696580, and 3 others		12	0		0	0	0	0	0	0	0	12	TRUE
OTU_0793	OR065596	1.81	Trebouxia decolorans	Trebouxia	T	MT127649, and 3 others		24	0		0	0	0	0	0	0	0	24	TRUE
OTU_0805	OR065600	1.81	Trebouxia impressa	Trebouxia	T	AJ007388		23	0		0	0	0	0	0	0	0	23	TRUE
OTU_0753	OR065580	1.42	Trebouxia sp.	Trebouxia	T	MN397029		27	0		0	0	0	0	0	0	0	27	TRUE
OTU_0462	OR065475	1.81	unident. Chlorellales	unident. Chlorellales	T	MF482623		75	0		0	0	0	0	0	0	0	75	TRUE
OTU_0893	OR065633	1.81	unident. Chlorellales	unident. Chlorellales	T	MF482564		17	0		0	0	0	0	0	0	0	17	TRUE
OTU_0939	OR065650	1.78	unident. trebouxiophyte	unident. trebouxiophyte	T	(KX221249), MK005083		14	0		0	0	0	0	0	0	0	14	TRUE
OTU_0976	OR065663	1.77	unident. trebouxiophyte	unident. trebouxiophyte	T	(KX223011), FJ553915		12	0		0	0	0	0	0	0	0	12	TRUE
		12								0									12	0	0
OTU_0045	OR065684	1.75	Planophila sp.	Planophila	U	(MF487204), MF034641		1755	0		0	0	0	0	0	0	0	1755	TRUE	TRUE	1	SchF060815_ucl74	OR101532
OTU_0632	OR065541	1.73	Planophila sp.	Planophila	U	MF034642		40	0		0	0	0	0	0	0	0	40	TRUE
OTU_0576	OR065821	1.73	Planophila sp.	Planophila	U	MF000576		49	0		0	0	0	0	0	0	0	49	TRUE
OTU_0609	OR065829	1.73	Planophila sp.	Planophila	U	MF034642		43	0		0	0	0	0	0	0	0	43	TRUE
OTU_0618	OR065833	1.73	Planophila sp.	Planophila	U	MF034642		42	0		0	0	0	0	0	0	0	42	TRUE
OTU_0665		1.73	Planophila sp.	Planophila	U	MF034642		36	0		0	0	0	0	0	0	0	36	TRUE	TRUE	1	SchF060815_ucl174	OR101662
OTU_0724	OR065867	1.73	Planophila sp.	Planophila	U	MF034642		30	0		0	0	0	0	0	0	0	30	TRUE
OTU_0757	OR065878	1.73	Planophila sp.	Planophila	U	MF034642		27	0		0	0	0	0	0	0	0	27	TRUE
OTU_0767	OR065883	1.73	Planophila sp.	Planophila	U	MF034642		27	0		0	0	0	0	0	0	0	27	TRUE
OTU_0818	OR065897	1.73	Planophila sp.	Planophila	U	MF034642		23	0		0	0	0	0	0	0	0	23	TRUE
OTU_0820	OR065898	1.73	Planophila sp.	Planophila	U	MF034642		23	0		0	0	0	0	0	0	0	23	TRUE
OTU_0873	OR065911	1.73	Planophila sp.	Planophila	U	MF034642		19	0		0	0	0	0	0	0	0	19	TRUE
OTU_0908	OR065918	1.73	Planophila sp.	Planophila	U	MF034642		17	0		0	0	0	0	0	0	0	17	TRUE
OTU_0950	OR065932	1.73	Planophila sp.	Planophila	U	MF034642		14	0		0	0	0	0	0	0	0	14	TRUE
OTU_0985	OR065940	1.73	Planophila sp.	Planophila	U	MF034642		12	0		0	0	0	0	0	0	0	12	TRUE
OTU_0495	OR065790	1.72	Planophila sp.	Planophila	U	MF034642		66	0		0	0	0	0	0	0	0	66	TRUE
OTU_0835	OR065902	1.72	Planophila sp.	Planophila	U	MF034642		22	0		0	0	0	0	0	0	0	22	TRUE
OTU_0124	OR065699	1.71	Planophila sp.	Planophila	U	MF034642, FR865755		598	0		0	0	0	0	0	0	0	598	TRUE
OTU_0863	OR065908	1.71	Planophila sp.	Planophila	U	MF034642		20	0		0	0	0	0	0	0	0	20	TRUE
OTU_0949	OR065931	1.71	Planophila sp.	Planophila	U	MF034642		14	0		0	0	0	0	0	0	0	14	TRUE
OTU_0984	OR065939	1.71	Planophila sp.	Planophila	U	MF034642		12	0		0	0	0	0	0	0	0	12	TRUE
OTU_1002	OR065942	1.7	Planophila sp.	Planophila	U	MF034642		11	0		0	0	0	0	0	0	0	11	TRUE
OTU_0132	OR065703	1.68	Planophila sp.	Planophila	U	MF034642		543	0		0	0	0	0	0	0	0	543	TRUE
OTU_0931	OR065924	1.68	Planophila sp.	Planophila	U	MF034642		15	0		0	0	0	0	0	0	0	15	TRUE
OTU_0133	OR065704	1.75	Tupiella speciosa	Tupiella	U	MF034644		541	0		0	0	0	0	0	0	0	541	TRUE	TRUE	1	SchF060815_ucl176	OR101600
OTU_0162	OR065715	1.71	Tupiella sp.	Tupiella	U	MF034644		418	0		0	0	0	0	0	0	0	418	TRUE
		26																	26	3	3
OTU_0821	OR066102	1.16	Chlorellidium sp.	Chlorellidium	X	MN935866		22	0		0	0	0	0	0	0	0	22	TRUE
OTU_0673	OR066072	1.67	Heterococcus sp.	Heterococcus	X	JX681170		35	0		0	0	0	0	0	0	0	35	TRUE
OTU_0987	OR066141	1.65	Heterococcus sp.	Heterococcus	X	JX681170		12	0		0	0	0	0	0	0	0	12	TRUE
OTU_0273	OR066000	1.43	Heterococcus sp.	Heterococcus	X	JX681170		205	0		0	0	0	0	0	0	0	205	TRUE
OTU_0107	OR065964	1.14	Heterococcus sp.	Heterococcus	X	JX681170		745	0		0	0	0	0	0	0	0	745	TRUE
OTU_0188	OR065980	1.12	Heterococcus sp.	Heterococcus	X	JX681166		357	0		0	0	0	0	0	0	0	357	TRUE
OTU_0888	OR066119	1.08	Heterococcus sp.	Heterococcus	X	JX681167		18	0		0	0	0	0	0	0	0	18	TRUE
OTU_1003	OR066145	1.02	Heterococcus sp.	Heterococcus	X	JX681170		11	0		0	0	0	0	0	0	0	11	TRUE
OTU_0741	OR066088	0.98	Heterococcus sp.	Heterococcus	X	JX681170		28	0		0	0	0	0	0	0	0	28	TRUE
OTU_0419	OR066026	0.95	Heterococcus sp.	Heterococcus	X	JX681170		92	0		0	0	0	0	0	0	0	92	TRUE
OTU_0796	OR066097	0.95	Heterococcus sp.	Heterococcus	X	JX681170		24	0		0	0	0	0	0	0	0	24	TRUE
OTU_0848	OR066109	0.95	Heterococcus sp.	Heterococcus	X	JX681170		21	0		0	0	0	0	0	0	0	21	TRUE
OTU_0624	OR066065	0.93	Heterococcus sp.	Heterococcus	X	JX681170		40	0		0	0	0	0	0	0	0	40	TRUE
OTU_0211	OR065985	0.3	Heterococcus sp.	Heterococcus	X	JX681196		315	0		0	0	0	0	0	0	0	315	TRUE
OTU_0606	OR066062	0.28	Heterococcus sp.	Heterococcus	X	JX681196		43	0		0	0	0	0	0	0	0	43	TRUE
OTU_0900	OR066120	0.27	Heterococcus sp.	Heterococcus	X	JX681196		17	0		0	0	0	0	0	0	0	17	TRUE
OTU_0214	OR065988	0.26	Heterococcus sp.	Heterococcus	X	JX681182		314	0		0	0	0	0	0	0	0	314	TRUE
OTU_0595	OR066058	0.26	Heterococcus sp.	Heterococcus	X	JX681182		45	0		0	0	0	0	0	0	0	45	TRUE
OTU_0621	OR066064	0.26	Heterococcus sp.	Heterococcus	X	JX681182		41	0		0	0	0	0	0	0	0	41	TRUE
OTU_0844	OR066108	0.26	Heterococcus sp.	Heterococcus	X	JX681182		21	0		0	0	0	0	0	0	0	21	TRUE
OTU_0986	OR066140	0.26	Heterococcus sp.	Heterococcus	X	JX681182		12	0		0	0	0	0	0	0	0	12	TRUE
OTU_0350	OR066015	0.25	Heterococcus sp.	Heterococcus	X	JX681182		126	0		0	0	0	0	0	0	0	126	TRUE	TRUE	1	SchF120815_xcl318	OR101638
OTU_0374	OR066021	0.25	Heterococcus sp.	Heterococcus	X	JX681182		113	0		0	0	0	0	0	0	0	113	TRUE
OTU_0666	OR066070	0.25	Heterococcus sp.	Heterococcus	X	JX681182		36	0		0	0	0	0	0	0	0	36	TRUE
OTU_0603	OR066061	0.24	Heterococcus sp.	Heterococcus	X	JX681182		44	0		0	0	0	0	0	0	0	44	TRUE
OTU_0108	OR065965	0.23	Heterococcus sp.	Heterococcus	X	JX681182		738	0		0	0	0	0	0	0	0	738	TRUE
OTU_0208	OR065983	0.23	Heterococcus sp.	Heterococcus	X	JX681182		317	0		0	0	0	0	0	0	0	317	TRUE
OTU_0459	OR066036	0.23	Heterococcus sp.	Heterococcus	X	JX681182		77	0		0	0	0	0	0	0	0	77	TRUE
OTU_0951	OR066132	0.23	Heterococcus sp.	Heterococcus	X	JX681182		14	0		0	0	0	0	0	0	0	14	TRUE
OTU_0513	OR066047	0.22	Heterococcus sp.	Heterococcus	X	JX681196		61	0		0	0	0	0	0	0	0	61	TRUE
OTU_0799	OR066098	0.22	Heterococcus sp.	Heterococcus	X	JX681170		24	0		0	0	0	0	0	0	0	24	TRUE
OTU_0836	OR066105	0.22	Heterococcus sp.	Heterococcus	X	JX681182		22	0		0	0	0	0	0	0	0	22	TRUE
OTU_0441	OR066032	0.21	Heterococcus sp.	Heterococcus	X	JX681182		84	0		0	0	0	0	0	0	0	84	TRUE
OTU_0506	OR066045	0.21	Heterococcus sp.	Heterococcus	X	JX681170		63	0		0	0	0	0	0	0	0	63	TRUE
OTU_0932	OR066128	0.2	Heterococcus sp.	Heterococcus	X	JX681169		15	0		0	0	0	0	0	0	0	15	TRUE
OTU_0857	OR066112	0.17	Heterococcus sp.	Heterococcus	X	JX681178		20	0		0	0	0	0	0	0	0	20	TRUE
OTU_0965	OR066137	0.17	Heterococcus sp.	Heterococcus	X	JX681178		13	0		0	0	0	0	0	0	0	13	TRUE
OTU_0536	OR066049	0.16	Pseudopleurochloris sp.	Pseudopleurochloris	X	MN935844		55	0		0	0	0	0	0	0	0	55	TRUE
OTU_0554	OR066052	0.24	unident. xanthophyte	unident. xanthophyte	X	Xanth PCR primer		52	0		0	0	0	0	0	0	0	52	TRUE
OTU_0486	OR066041	0.22	unident. xanthophyte	unident. xanthophyte	X	Xanth PCR primer		67	0		0	0	0	0	0	0	0	67	TRUE
OTU_0926	OR066126	0.2	unident. xanthophyte	unident. xanthophyte	X	Xanth PCR primer		15	0		0	0	0	0	0	0	0	15	TRUE
OTU_0837	OR066106	0.19	unident. xanthophyte	unident. xanthophyte	X	Xanth PCR primer		21	0		0	0	0	0	0	0	0	21	TRUE
OTU_0683	OR066074	0.18	unident. xanthophyte	unident. xanthophyte	X	Xanth PCR primer		33	0		0	0	0	0	0	0	0	33	TRUE
OTU_0749	OR066090	0.18	unident. xanthophyte	unident. xanthophyte	X	Xanth PCR primer		27	0		0	0	0	0	0	0	0	27	TRUE
OTU_0838	OR066107	0.18	unident. xanthophyte	unident. xanthophyte	X	Xanth PCR primer		21	0		0	0	0	0	0	0	0	21	TRUE
OTU_0849	OR066110	0.18	unident. xanthophyte	unident. xanthophyte	X	Xanth PCR primer		21	0		0	0	0	0	0	0	0	21	TRUE
OTU_0943	OR066130	0.18	unident. xanthophyte	unident. xanthophyte	X	Xanth PCR primer		14	0		0	0	0	0	0	0	0	14	TRUE
OTU_0453	OR066035	0.17	unident. xanthophyte	unident. xanthophyte	X	Xanth PCR primer		79	0		0	0	0	0	0	0	0	79	TRUE
OTU_0794	OR066096	0.17	unident. xanthophyte	unident. xanthophyte	X	Xanth PCR primer		24	0		0	0	0	0	0	0	0	24	TRUE
OTU_0883	OR066117	0.17	unident. xanthophyte	unident. xanthophyte	X	Xanth PCR primer		18	0		0	0	0	0	0	0	0	18	TRUE
OTU_0924	OR066125	0.17	unident. xanthophyte	unident. xanthophyte	X	Xanth PCR primer		15	0		0	0	0	0	0	0	0	15	TRUE
OTU_0782	OR066094	0.16	unident. xanthophyte	unident. xanthophyte	X	Xanth PCR primer		25	0		0	0	0	0	0	0	0	25	TRUE
OTU_0468	OR066039	0.16	unident. xanthophyte	unident. xanthophyte	X	Xanth PCR primer		74	0		0	0	0	0	0	0	0	74	TRUE
OTU_0733	OR066085	0.16	unident. xanthophyte	unident. xanthophyte	X	Xanth PCR primer		29	0		0	0	0	0	0	0	0	29	TRUE
OTU_0992	OR066142	0.16	unident. xanthophyte	unident. xanthophyte	X	Xanth PCR primer		11	0		0	0	0	0	0	0	0	11	TRUE
	968	55																	55	1	1
OTU_0973		1.78	unident. Pottiales	Z_bryophyte	Z	MF481557		12	0		0	0	0	0	0	0	0	12	TRUE
OTU_0471		1.62	uncultured Agaricales	Z_fungus	Z	MF484904		73	0		0	0	0	0	0	0	0	73	TRUE
OTU_0933		1.35	uncultured Ascomycota	Z_fungus	Z	MF481968		14	0		0	0	0	0	0	0	0	14	TRUE
OTU_0938		1.67	uncultured Chytridiales	Z_fungus	Z	MF483738		14	0		0	0	0	0	0	0	0	14	TRUE
OTU_0875		1.79	uncultured Entomophthoromycota	Z_fungus	Z	MF484473		18	0		0	0	0	0	0	0	0	18	TRUE
OTU_0989		1.51	uncultured fungus	Z_fungus	Z	MF486164		11	0		0	0	0	0	0	0	0	11	TRUE
OTU_0287		1.22	uncultured fungus	Z_fungus	Z	MF571067		195	0		0	0	0	0	0	0	0	195	TRUE
OTU_0751		1.14	uncultured fungus	Z_fungus	Z	(MF570636		27	0		0	0	0	0	0	0	0	27	TRUE
OTU_0853		1.03	uncultured fungus	Z_fungus	Z	MF482793		20	0		0	0	0	0	0	0	0	20	TRUE
OTU_0925		1.78	uncultured Glomerellales	Z_fungus	Z	MF485317		15	0		0	0	0	0	0	0	0	15	TRUE
OTU_0881		1.78	uncultured Spizellomycetales	Z_fungus	Z	MF481987		18	0		0	0	0	0	0	0	0	18	TRUE
OTU_0868		1.75	uncultured Spizellomycetales	Z_fungus	Z	LR600959		19	0		0	0	0	0	0	0	0	19	TRUE
OTU_0770		1.67	uncultured Spizellomycetales	Z_fungus	Z	MF483373		26	0		0	0	0	0	0	0	0	26	TRUE
OTU_0747		1.81	unident. Viridiplantae	Z_fungus	Z	MF570883		27	0		0	0	0	0	0	0	0	27	TRUE
OTU_0229		1.81	uncultured fungus	Z_unclear	Z	MF484147		270	0		0	0	0	0	0	0	0	270	TRUE
OTU_0551		0.64	unident. eukaryote	Z_unclear	Z	MF484621		52	0		0	0	0	0	0	0	0	52	TRUE
		16								0										0	0
1003		16
