# Supplementary material for: Unrecognized diversity and distribution of soil algae from Maritime Antarctica (Fildes Peninsula, King George Island)
Source: Front Microbiol. 2023 Jun 26;14:1118747. doi: 10.3389/fmicb.2023.1118747 (PMC10332270; doi:10.3389/fmicb.2023.1118747)
Supplement: Supplementary file 1 [file Data_Sheet_1.zip › Supplementary Table S6.xlsx]

## Sheet: Blatt 1
Supplementary Table 6
Species	Clone	Sequence acc. no	NB	Closest reference sequence acc. no.	Meseta					SchF
Cylindrocystis sp.	58sbF_cl50_11_AM09-13	OR149918	1.25	MN585755		AM09
Graesiella emersonii	58sbF_cl74_12_AM31-13	OR149919	1.79	KM020058	AM31
Interfilum massjukiae (2)	58sbF_cl169_11_AM09-13	OR149921	1.79	EU434038, MT735209		AM09
	cl48_11_AM09-13	OR149922	1.79	EU434038, MT735209		AM09
Interfilum sp. (4)	58sbF_cl174_11_AM09-13	OR149923	1.74	MT735208		AM09
	cl62_12_AM31-13	OR149924	1.72	MT735208	AM31
	58sbF_cl218_12_AM31-13	OR149925	1.64	EU434027, MT735211	AM31
	cl79_12_AM31-13	OR149926	0.64	EU434038, MT735209, MT735209	AM31
Klebsormidium sp. (20)	58sbF_cl117_11_AM09-13	OR149927	1.81	HG973015, HG973016, HG973042, LK392544		AM09
	58sbF_cl124_1_AM06-13	OR149928	1.81	LK392544, HG973015, HG973016, HG973042			AM06
	58sbF_cl172_11_AM09-13	OR149929	1.81	(10) HF955423, HF955436, HG973009, HG973020, LK392545-LK392550		AM09
	58sbF_cl175_11_AM09-13	OR149930	1.81	LK392544, HG973015, HG973016, HG973042		AM09
	58sbF_cl212_12_AM31-13	OR149931	1.81	LK392544, HG973015, HG973016, HG973042	AM31
	58sbF_cl57_11_AM09-13	OR149932	1.81	(17) HE649310 - HE649319, HG973034 - HG973038, LK392566, LK392572		AM09
	cl202_12_AM31-13	OR149933	1.81	LK392544, HG973015, HG973016, HG973042	AM31
	cl3_1_AM06-13	OR149934	1.81	HG973015, HG973016, LK392544			AM06
	cl46_11_AM09-13	OR149935	1.81	HG973015, HG973016, HG973042, LK392544		AM09
	58sbF_cl170_11_AM09-13	OR149938	1.8	LK392544, HG973015, HG973016, HG973042		AM09
	58sbF_cl118_11_AM09-13	OR149939	1.79	HG973015, HG973016, HG973042, LK392544		AM09
	58sbF_cl132_1_AM06-13	OR149940	1.79	LK392544, HG973015, HG973016, HG973042			AM06
	58sbF_cl123_1_AM06-13	OR149941	1.77	KM197126, KM197129, MH971211			AM06
	58sbF_cl125_1_AM06-13	OR149942	1.77	LK392544, HG973015, HG973016, HG973042			AM06
	58sbF_cl49_11_AM09-13	OR149943	1.77	LK392544, HG973015, HG973016, HG973042		AM09
	cl8_1_AM06-13	OR149944	1.76	KM197126, KM197129, MH971211			AM06
	58sbF_cl167_11_AM09-13	OR149945	1.75	HG422825, HG973026		AM09
	58sbF_cl51_11_AM09-13	OR149946	1.75	HG422825, HG973026		AM09
	cl204_12_AM31-13	OR149947	1.75	HG973024	AM31
	58sbF_cl110_11_AM09-13	OR149949	1.71	HG973041		AM09
Pleurochloris sp. (17)	xcl81_AM06-14	OR149950	1.71	MN935849			AM06
	xcl88_AM06-14	OR149951	1.71	MN935849			AM06
	xcl12_AM06-13	OR149952	1.69	MN935849			AM06
	xcl87_AM06-14	OR149953	1.69	MN935849			AM06
	xcl142_AM09-13	OR149954	1.68	MN935849		AM09
	xcl147_AM09-13	OR149955	1.68	MN935849		AM09
	xcl161_AM06-13	OR149956	1.68	MN935849			AM06
	xcl164_AM06-13	OR149957	1.68	MN935849			AM06
	xcl96_AM06-14	OR149958	1.68	MN935849			AM06
	xcl108_AM09-14	OR149959	1.67	MN935849		AM09
	xcl143_AS15-14	OR149960	1.67	MN935849					AS15
	xcl19_AM06-14	OR149961	1.67	MN935849			AM06
	xcl57_AS14-14	OR149962	1.67	MN935849				AS14
	xcl154_AS15-14	OR149963	1.65	MN935849					AS15
	xcl38_AM09-14	OR149964	1.63	MN935849		AM09
	xcl68_AM09-13	OR149965	1.6	MN935849		AM09
	xcl78_AS15-14	OR149966	1.6	MN935849					AS15
unident. xanthophyte (18)	xcl15_AM06-13	OR149967	0.7	MN935854, MN935858, MN935859			AM06
	xcl3_AM06-14	OR149968	0.7	MN935854, MN935858, MN935859			AM06
	xcl66_AM09-13	OR149969	0.7	MN935854, MN935858, MN935859		AM09
	xcl123_AS14-14	OR149970	0.69	MN935854, MN935858, MN935859				AS14
	58sbF_xcl8_AM06-1314	OR149971	0.68	MN935854, MN935858, MN935859			AM06
	xcl97_AM31-13	OR149972	0.65	(7) MN935846 - MN935853	AM31
	xcl67_AM09-13	OR149973	0.59	(4) MN935854, MN935857 - MN935859		AM09
	xcl58_AS14-14	OR149974	0.58	(4) MN935854, MN935857 - MN935859				AS14
	xcl96_AM31-13	OR149975	0.58	(4) MN935854, MN935857 - MN935859	AM31
	xcl107_AM31-13	OR149976	0.57	(4) MN935854, MN935857 - MN935859	AM31
	xcl30_AM31-13	OR149977	0.57	(4) MN935854, MN935857 - MN935859	AM31
	xcl28_AM31-13	OR149978	0.56	MN935854, MN935857 - MN935859	AM31
	xcl101_AM31-13	OR149979	0.55	(4) MN935854, MN935857 - MN935859	AM31
	xcl138_AS14-14	OR149980	0.31	(9) MN935845 - MN935853				AS14
	xcl104_AM09-14	OR149981	0.29	MN935846, MN935851		AM09
	xcl11_AM06-13	OR149982	0.29	MN935846, MN935849, MN935851			AM06
	xcl157_AM06-13	OR149983	0.29	MN935846, MN935851			AM06
	xcl18_AM31-13	OR149984	0.27	MN935846, MN935851	AM31
Watanabea sp.	mgcl20_AM31-13	OR149985	1.75	MT968423, MT968424	AM31
Cylindrocystis sp. (2)	lsucl221_SchF140815	OR149916	1.49	MT796587						SchF
	lsucl212_SchF150815	OR149917	1.47	MN585755						SchF
Halochlorella rubescens	lsucl226_SchF140815	OR149920	1.79	MH922865						SchF
Klebsormidium sp. (3)	lsucl313_SchF140815	OR149936	1.81	EU434019, LK392538						SchF
	Sch12mix1_SchF140815	OR149937	1.81	EU434019, LK392537, LK392538						SchF
	lsucl204_SchF170815	OR149948	1.75	LK392567, LK392568						SchF
Watanabea sp.	gcl142_SchF170815	OR149986	1.7	MG523285						SchF

## Sheet: Blatt 3
	Table S6
								AM31	AM09	AM06	AS14	AS15	SchF
		Cylindrocystis sp.	lsucl221_SchF140815	1.49	MT796587	lsucl221_SchF140815
			lsucl212_SchF150815	1.47	MN585755	lsucl212_SchF150815
		Halochlorella rubescens	lsucl226_SchF140815	1.79	MH922865	lsucl226_SchF140815
		Watanabea sp.	gcl142_SchF170815	1.7	MG523285	gcl142_SchF170815
		Klebsormidium sp.	lsucl313_SchF140815	1.81	EU434019, LK392538	lsucl313_SchF140815
			Sch12mix1_SchF140815	1.81	EU434019, LK392537, LK392538	Sch12mix1_SchF140815
			lsucl204_SchF170815	1.75	LK392567, LK392568	lsucl204_SchF170815
	1	Cylindrocystis sp.	58sbF_cl50_11_AM09-13	1.25	MN585755	58sbF_cl50_11_AM09-13	Cylindrocystis sp. (1,25)
	1	Graesiella emersonii	58sbF_cl74_12_AM31-13	1.79	KM020058	58sbF_cl74_12_AM31-13	Graesiella emersonii (1,79)
	2	Interfilum massjukiae	58sbF_cl169_11_AM09-13	1.79	EU434038, MT735209	58sbF_cl169_11_AM09-13	Interfilum massjukiae (n=2; 1,79)
			cl48_11_AM09-13	1.79	EU434038, MT735209	cl48_11_AM09-13
	4	Interfilum sp.	58sbF_cl174_11_AM09-13	1.74	MT735208	58sbF_cl174_11_AM09-13	Interfilum sp. (n=4, 0,64 - 1,74)
			cl62_12_AM31-13	1.72	MT735208	cl62_12_AM31-13
			58sbF_cl218_12_AM31-13	1.64	EU434027, MT735211	58sbF_cl218_12_AM31-13
			cl79_12_AM31-13	0.64	EU434038, MT735209, MT735209	cl79_12_AM31-13
	20	Klebsormidium sp.	58sbF_cl117_11_AM09-13	1.81	HG973015, HG973016, HG973042, LK392544	58sbF_cl117_11_AM09-13	Klebsormidium sp. (n=19, 1,71 - 1,81)
			58sbF_cl124_1_AM06-13	1.81	LK392544, HG973015, HG973016, HG973042	58sbF_cl124_1_AM06-13
			58sbF_cl172_11_AM09-13	1.81	(10) HF955423, HF955436, HG973009, HG973020, LK392545-LK392550	58sbF_cl172_11_AM09-13
			58sbF_cl175_11_AM09-13	1.81	LK392544, HG973015, HG973016, HG973042	58sbF_cl175_11_AM09-13
			58sbF_cl212_12_AM31-13	1.81	LK392544, HG973015, HG973016, HG973042	58sbF_cl212_12_AM31-13
			58sbF_cl57_11_AM09-13	1.81	(17) HE649310 - HE649319, HG973034 - HG973038, LK392566, LK392572	58sbF_cl57_11_AM09-13
			cl202_12_AM31-13	1.81	LK392544, HG973015, HG973016, HG973042	cl202_12_AM31-13
			cl3_1_AM06-13	1.81	HG973015, HG973016, LK392544	cl3_1_AM06-13
			cl46_11_AM09-13	1.81	HG973015, HG973016, HG973042, LK392544	cl46_11_AM09-13
			58sbF_cl170_11_AM09-13	1.8	LK392544, HG973015, HG973016, HG973042	58sbF_cl170_11_AM09-13
			58sbF_cl118_11_AM09-13	1.79	HG973015, HG973016, HG973042, LK392544	58sbF_cl118_11_AM09-13
			58sbF_cl132_1_AM06-13	1.79	LK392544, HG973015, HG973016, HG973042	58sbF_cl132_1_AM06-13
			58sbF_cl123_1_AM06-13	1.77	KM197126, KM197129, MH971211	58sbF_cl123_1_AM06-13
			58sbF_cl125_1_AM06-13	1.77	LK392544, HG973015, HG973016, HG973042	58sbF_cl125_1_AM06-13
			58sbF_cl49_11_AM09-13	1.77	LK392544, HG973015, HG973016, HG973042	58sbF_cl49_11_AM09-13
			cl8_1_AM06-13	1.76	KM197126, KM197129, MH971211	cl8_1_AM06-13
			58sbF_cl167_11_AM09-13	1.75	HG422825, HG973026	58sbF_cl167_11_AM09-13
			58sbF_cl51_11_AM09-13	1.75	HG422825, HG973026	58sbF_cl51_11_AM09-13
			cl204_12_AM31-13	1.75	HG973024	cl204_12_AM31-13
			58sbF_cl110_11_AM09-13	1.71	HG973041	58sbF_cl110_11_AM09-13
	17	Pleurochloris sp.	xcl81_AM06-14	1.71	MN935849	xcl81_AM06-14	Pleurochloris sp. (n=17; 1,160-1,71)
			xcl88_AM06-14	1.71	MN935849	xcl88_AM06-14
			xcl12_AM06-13	1.69	MN935849	xcl12_AM06-13
			xcl87_AM06-14	1.69	MN935849	xcl87_AM06-14
			xcl142_AM09-13	1.68	MN935849	xcl142_AM09-13
			xcl147_AM09-13	1.68	MN935849	xcl147_AM09-13
			xcl161_AM06-13	1.68	MN935849	xcl161_AM06-13
			xcl164_AM06-13	1.68	MN935849	xcl164_AM06-13
			xcl96_AM06-14	1.68	MN935849	xcl96_AM06-14
			xcl108_AM09-14	1.67	MN935849	xcl108_AM09-14
			xcl143_AS15-14	1.67	MN935849	xcl143_AS15-14
			xcl19_AM06-14	1.67	MN935849	xcl19_AM06-14
			xcl57_AS14-14	1.67	MN935849	xcl57_AS14-14
			xcl154_AS15-14	1.65	MN935849	xcl154_AS15-14
			xcl38_AM09-14	1.63	MN935849	xcl38_AM09-14
			xcl68_AM09-13	1.6	MN935849	xcl68_AM09-13
			xcl78_AS15-14	1.6	MN935849	xcl78_AS15-14
	18	unident. Xanthophyceae	xcl15_AM06-13	0.7	MN935854, MN935858, MN935859	xcl15_AM06-13	unident. Xanthophyceae (n=18; 0,27 - 0,70)
			xcl3_AM06-14	0.7	MN935854, MN935858, MN935859	xcl3_AM06-14
			xcl66_AM09-13	0.7	MN935854, MN935858, MN935859	xcl66_AM09-13
			xcl123_AS14-14	0.69	MN935854, MN935858, MN935859	xcl123_AS14-14
			58sbF_xcl8_AM06-1314	0.68	MN935854, MN935858, MN935859	58sbF_xcl8_AM06-1314
			xcl97_AM31-13	0.65	(7) MN935846 - MN935853	xcl97_AM31-13
			xcl67_AM09-13	0.59	(4) MN935854, MN935857 - MN935859	xcl67_AM09-13
			xcl58_AS14-14	0.58	(4) MN935854, MN935857 - MN935859	xcl58_AS14-14
			xcl96_AM31-13	0.58	(4) MN935854, MN935857 - MN935859	xcl96_AM31-13
			xcl107_AM31-13	0.57	(4) MN935854, MN935857 - MN935859	xcl107_AM31-13
			xcl30_AM31-13	0.57	(4) MN935854, MN935857 - MN935859	xcl30_AM31-13
			xcl28_AM31-13	0.56	MN935854, MN935857 - MN935859	xcl28_AM31-13
			xcl101_AM31-13	0.55	(4) MN935854, MN935857 - MN935859	xcl101_AM31-13
			xcl138_AS14-14	0.31	(9) MN935845 - MN935853	xcl138_AS14-14
			xcl104_AM09-14	0.29	MN935846, MN935851	xcl104_AM09-14
			xcl11_AM06-13	0.29	MN935846, MN935849, MN935851	xcl11_AM06-13
			xcl157_AM06-13	0.29	MN935846, MN935851	xcl157_AM06-13
			xcl18_AM31-13	0.27	MN935846, MN935851	xcl18_AM31-13
	1	Watanabea sp.	mgcl20_AM31-13	1.75	MT968423, MT968424	mgcl20_AM31-13	Watanabea sp. (1,75)
	64		71
														Table S6-1
														Cylindrocystis sp. (1,25)
														Graesiella emersonii (1,79)
														Interfilum massjukiae (n=2; 1,79)
														Interfilum sp. (n=4, 0,64 - 1,74)
														Klebsormidium sp. (n=19, 1,71 - 1,81)
														Pleurochloris sp. (n=17; 1,160-1,71)
														unident. Xanthophyceae (n=18; 0,27 - 0,70)
														Watanabea sp. (1,75)

## Sheet: submission_unmatched_clones
Table S6
Species	Clone		Clone	country	Lat_Lon	collection-date	note	Isolation-Source			Sequence acc. no	NB	Closest reference sequence acc. no.	AM31	AM09	AM06	AS14	AS15	SchF
Cylindrocystis sp.	lsucl221_SchF140815	>lsucl221_consensus_SchF140815 TCATTAGAGAAGAGAAGTCGTAACAAGGTTTCATTGCGTCCTTCTGCAAGTTTGCTACCGAAGCCTTAGCAGCCTGAAAAGGTGACCTTGACGACTCGATAAAGAAACAAGGGTCTTAAATGCTAGTGTTCGCCCCGGGCGGACGCGACATCGCCAAATTGCGGGAAACCCCTAAAGCTTTGACTACCAAGTACACGTCCGAAAGGAGTGTATGGCCAGGGTAATGACCTCGGGTATGGTAATAACGTCAAAGATGAAACAATGGGCGATCCGCAGCCAAATCCTTGCTTGTCATGGATGCCGTTCACAGACTAAATGGTGGTGGGTTTGCAATGCAGGCTTAAGATATAGTCGGGCCTTCTTGGAAA…	lsucl221_SchF140815	Germany: Uslar, Schlarpe, reference site SchF	51.649111N, 9.750778E	Mar-2015	uncultured clone	soil surface (0-5 cm)		SchF	########	1.49	MT796587
Cylindrocystis sp.	lsucl212_SchF150815	>lsucl212_consensus_SchF150815 GAGTTCATTAAACCTTATCATTTAGAGGAAGGAGAAGTCGTAACAAGGTTTCATTGCGTCCTTCTGCAAGTTTGCTACTGAAGCCTTAGCTGCCTGAAAAGGTGACCCTGACGACTTGATAAAGAAACAAGGGTCTCAAATGCTAGTGTCCACGGGCCGTGGATGCGACATCACCAAATTGCGGGAAATCCCTAAAGCTTTAACTACCAAGTACGCGTCCGAAAGGAGTGTATGGCCAGGGTAATGACCTCGGGTATGGTAACAACGTTAAAGATGACACAATGGGTAATCCGCAGCCAAGTCCTTGTCAATCATGGATGCCGTTCACAGACTAAATGGTGGTGGGTTTGCGATGCAAGCTTAAGATA…	lsucl212_SchF150815	Germany: Uslar, Schlarpe, reference site SchF	51.649111N, 9.750778E	Mar-2014	uncultured clone	soil surface (0-5 cm)		SchF	########	1.47	MN585755
Cylindrocystis sp.	58sbF_cl50_11_AM09-13	GCAGATTCCGTGATCATCGAATCTTTGAACGCAAATTGCGCCCAAGGCATCCGCCGAGGGCATGTCGGCCTGAGCGCCACTATAAACACTCCATCCCACACTTTGTGTAGGGTGAATATGGCTTTCTTGAAAAGCATGAACTTGCTTCAAGTCGGCTCAAATTCATGTCATCGGAGAACTTCAACCGCATAACGTGGTAATCCGCCTTGTCGGAGGATCGTCATGCGAAGAAGTGAACCAGTGATAGCAGGAAACTCTTTTATACATTGACCTCAGATCAGGCAAGACTACCCGCCGAATTTAAGCATATTACTAAGCGGAGGAAAAGGAACTAACCAGGATTCCCCTAGTAACGGCGAGTGAACCGGGAAAAGCCCAACTTGAAAATCTGGGAGCTTT…	58sbF_cl50_11_AM09-13	Antarctica: King George Island, Fildes Peninsula, Meseta mountain crest, site AM09	62.179694S, 58.941500W	Feb-2013	uncultured clone	soil surface (0-5 cm)		AM09-13	########	1.25	MN585755
Graesiella emersonii	58sbF_cl74_12_AM31-13	>58sbF_cl74_12AM31.ab1 TGACCATCGAATCTTTGAACGCATATTGCGCTCGAGCCCTCGGGCAAGAGCATGTCTGCCTCAGCGTCGGTTTACACCCTCACCCCTCCCTTACTGGGTGTGTTTGCTCTGTTTGCAAGCCATTGGGGTGGATCTGGCTTCCCCAATCAGCCGTTTCATTGCGGCAGGTTGGGTTGGCTGAAGTGCAGAGGCTTAAGCAAGGACCCGATATGGGCTTCAACTGGATAGGTAGCACCGGCTTCTGCCGACTACACGAAGTTGTTGCTTGTGGATCTTGCTAGGAGCCAAGCAGGAACGTGCCTTTGGCATGTCTAAACTTTCGACCTGAGCTCAGGCAAGATTACCCGCTGAACTTAAGCATATCAATAAGCGGAGG…	58sbF_cl74_12_AM31-13	Antarctica: King George Island, Fildes Peninsula, Meseta mountain crest, site AM31	62.174111S, 58.923917W	Feb-2013	uncultured clone	soil surface (0-5 cm)		AM31-13	########	1.79	KM020058
Halochlorella rubescens	lsucl226_SchF140815	>lsucl226_consensus_SchF140815.prj AAGCTGTGAGAAGTTCATTAAACCCTCCCACCTAGAGGAAGGAGAAGTCGTAACAAGGTCTCCGTAGGTGAACCTGCGGAGGGATCATTGAATTATTAAAACCACAATGTGAACCTCAACGTCCCGTGCCTTGGCTTGCCAGTGGGGCATTCGGCATAAAACCCGTTTGTGCTCACAGCTGAGTGGACGTTGTTTATGTACTCAGTGGCGCCTTGGCATGTCTATACACCAATGCTATCCCTGATTAAACCAAACTCTGAAGCATTGATTGCTAGCAACTGGCAATCTTAACCAAAGACAACTCTCAACAACGGATATCTTGGCTCTCGCAACGATGAAGAACGCAGCGAAATGCGATACGTAG…	lsucl226_SchF140815	Germany: Uslar, Schlarpe, reference site SchF	51.649111N, 9.750778E	Mar-2014	uncultured clone	soil surface (0-5 cm)		SchF	########	1.79	MH922865
Interfilum massjukiae	58sbF_cl169_11_AM09-13	>58sbF_cl169_11AM09 ATTCCGTGATCATCGAATCTTTGAACGCATATTGCGCCCGCGGCCTCGGCCAAGGGCATGCCGGCCTGAGCGTCATTATAACACCTCACAACCCCTAACAGGGTGCGTGGATCTGGCCGTCCGGGCTCTCGCAGTCTGGTCGGCTGAAAGGCAGATGCAAAGCCAGCAGCCCATTCAACGGCAAGGCGTGGTAGACCGCATCGCGGGGCGATCGTCTTGCCGGGGCTGATTGCGGCTTTCGCATTCGCAGGAACCGCCACTCCCCAATTGGACTTCGGTCTGATAAGGAGCGGCCTTGACCCATTGACCTCAGATCAGACAAGATTACCCGCCGAATTTAAGCATATTACTAAGCGGAGGAAAAGAAACTAACAAGGAT…	58sbF_cl169_11_AM09-13	Antarctica: King George Island, Fildes Peninsula, Meseta mountain crest, site AM09	62.179694S, 58.941500W	Feb-2013	uncultured clone	soil surface (0-5 cm)		AM09-13	########	1.79	EU434038, MT735209
Interfilum massjukiae	cl48_11_AM09-13	>cl48_11AM09 CAGGAAACAGCTATGACCATGATTACGCCAAGCTCAGAATTAACCCTCACTAAAGGGACTAGTCCTGCAGGTTTAAACGAATTCGCCCTTGAAGCTGTGAGAAGTTCATTAAACCTTATCATTTAGAGGAAGGAGAAGTCGTAACAAGGTTTCCGTAGGTGAACCTGCGGAAGGATCATTGACACACATCCTAACCGATGCTTGTGCCAACAAGCTGACCCAGCGAACCAATCTCCTATCACTTGAGGGGCTGCATCGCGAGGTGCAGCTGTCGGCGGCCGGGCCCTTGCTTTAGGGGCCGGAGTCCTTGCTGGGCTTGCCGTTGCGGGCAAGCTCCGGCCGCTTGACGGGAGCCGCTCGTGGATCCCGCACAAGGGAGAGTGCGG…	cl48_11_AM09-13	Antarctica: King George Island, Fildes Peninsula, Meseta mountain crest, site AM09	62.179694S, 58.941500W	Feb-2013	uncultured clone	soil surface (0-5 cm)		AM09-13	########	1.79	EU434038, MT735209
Interfilum sp.	58sbF_cl174_11_AM09-13	>58sbF_cl174_11AM09 ATTCCGTGATCATCGAATCTTTGAACGCATATTGCGCCCGCGGCCTCGGCCAAGGGCATGCGGCCKGRGCGTCATTATAACACCTCACAACCCCTAATAGGGTGCGTGGATCTGGCCGTCCGGGCTCTCGTAGCCTGGTTGGCTGAAAGGCAGATGCAAAGCCAGCAGCCCATTCAACGGCAAGGCGTGGTAGACCGCATCGCGGGGCGATCGTCTTGCCGGGGCTGATTGCGGCTTTCGCATTAGCAGGAACCGCCGCTTCCCAAGCGGACTTCGGTCTGTGAAGGAGCGGCCTTGACCCATTGACCTCAGATCAGACAAGATTACCCGCCGAATTTAAGCATATTACTAAGCGGAGGAAAAGAAACTAACAAGGATT…	58sbF_cl174_11_AM09-13	Antarctica: King George Island, Fildes Peninsula, Meseta mountain crest, site AM09	62.179694S, 58.941500W	Feb-2013	uncultured clone	soil surface (0-5 cm)		AM09-13	########	1.74	MT735208
Interfilum sp.	cl62_12_AM31-13	>cl62_12AM31 CCCTTGCTTTAGGGGCCGGAGTCCTTGCTGGGCTTGCCGTTGCGGGCAAGCTCCGGCCGCTTGACGGGAGCCGCTCGTGGATCTCGCACAAGGGAGAGTGCGGGGGCGGCGTTTCCCACTCCAGCTACCCCTTCCGGGGCAGCTGCGCAACCAACCACCAAACACTATGCAACAACCGACTGAAGACCGATCCTTTGCGGGCCCTCTCGGGGGCCTACTTCGAATCAAAAACAAGCTAAAGACAACTCACAACAACGGATATCTTGGCTCTCGCAACGATGAAGAACGCAGCGAAATGCGATACGTAGTGTGAATTGCAGAACTCCGTGAATCATCGAATCTTTGAACGCATATTGCGCCCGCGGCCTCGGCCAAGGGCATGCCTG…	cl62_12_AM31-13	Antarctica: King George Island, Fildes Peninsula, Meseta mountain crest, site AM31	62.174111S, 58.923917W	Feb-2013	uncultured clone	soil surface (0-5 cm)		AM31-13	########	1.72	MT735208
Interfilum sp.	58sbF_cl218_12_AM31-13	>58sbF_cl218_12AM31 AGATTCCGTGATCATCGAATCTTTGAACGCATATTGCGCCCGCGGCCTCGGCCAAGGGCATGCCTGCCTGAGCGTCATTATAACACCTCACAACCCCTAATAGGGTGCGTGGATCTGGCCGTCCGGGCTCTCGTAGTCTGGTCGGCTGAAAGGCAGATGCAAAGCCAGCAGCCCATTCAACGGCAAGGCGTGGTAGACCGCATCGCGGGGCGATCGTCTTGCCGGGGCTGATTGCGGCCTTCGCATTAGCAGGAACCGCCGCTTCCCAACCAGACTTCGGTCTGGCAAGGAGCGGTCTTGACCCATTGACCTCAGATCAGACAAGATTACCCGCCGAATTTAAGCATATTACTAAGCGGAGGAAAAGAAACTAACAAGG…	58sbF_cl218_12_AM31-13	Antarctica: King George Island, Fildes Peninsula, Meseta mountain crest, site AM31	62.174111S, 58.923917W	Feb-2013	uncultured clone	soil surface (0-5 cm)		AM31-13	########	1.64	EU434027, MT735211
Interfilum sp.	cl79_12_AM31-13	>cl79_12AM31 GCCAGTGAATTGTAATACGACTCACTATAGGGCGAATTGAATTTAGCGGCCGCGAATTCGCCCTTGAAGCTGTGAGAAGTTCATTAAACCTTATCATTTAGAGGAAGGAGAAGTCGTAACAAGGTTTCCGTAGGTGAACCTGCGGAAGGATCATTGACACACATCCTAACCGATGCTTGTGCCAACAAGCAAACCCCAGCGAACCTAATCTCCTAACACTTGAGGGGCTTCATCTCGAGGTGTAGCTGTCGGCGATCGGGCCTGCTGTCGGGACCGGAATCCGTACTGGGCTCAACGTAGCTGTTGAGCCTCGATCGCTCGACGGGGGTCGCTTGCGGATCTCGCACACGGGAGAGTGCGAGGGCGGCGTTTCCCCCTCCAGTTCA…	cl79_12_AM31-13	Antarctica: King George Island, Fildes Peninsula, Meseta mountain crest, site AM31	62.174111S, 58.923917W	Feb-2013	uncultured clone	soil surface (0-5 cm)		AM31-13	########	0.64	EU434038, MT735209, MT735209
Klebsormidium sp.	58sbF_cl117_11_AM09-13	>58sbF_cl117_11AM09 ATTCCGTGATCATCGAATCTTTGAACGCATATTGCGCCCGCGGCCTCGGCCAAGGGCATGCGGCCTGAGCGTCATTATAACACCTCACAACCCCTTTTGGGGTCGTGGATCTGGCCGTCCGGGTTCTCAGAGCCTGGTCGGCTGAAAGGCAGATGCAAAGCCAGCAGCCCATTCAACGGCAAGGCGTGGTAGACCGCATCGCGGGCGATCGTCGTGCCGGGGCTGGATAAGGCCTTCGCATTAGCAGGAACCGCCGCTCCCGACGGACTTCGGTTTGAACGGAGCGGCCTTGACCCATTGACCTCAGATCAGACAAGATTACCCGCCGAATTTAAGCATATTACTAAGCGGAGGAAAAGAAACTAACAAGGATTCCCCT…	58sbF_cl117_11_AM09-13	Antarctica: King George Island, Fildes Peninsula, Meseta mountain crest, site AM09	62.179694S, 58.941500W	Feb-2013	uncultured clone	soil surface (0-5 cm)		AM09-13	########	1.81	HG973015, HG973016, HG973042, LK392544
Klebsormidium sp.	58sbF_cl124_1_AM06-13	>58sbF_cl124_1AM06 ATTCCGTGATCATCGAATCTTTGAACGCATATTGCGCCCGCGGCCTCGGCCAAGGGCATGCAGCCTGAGCGTCATTATAACACCTCACAACCCCTTTTGGGGTCGTGGATCTGGCCGTCCGGGTTCTCAGAGCCTGGTCGGCTGAAAGGCAGATGCAAAGCCAGCAGCCCATTCAACGGCAAGGCGTGGTAGACCGCATCGCGGGCGATCGTCGTGCCGGGGCTGGATAAGGCCTTCGCATTAGCAGGAACCGCCGCTCCCGACGGACTTCGGTTTGAACGGAGCGGCCTTGACCCATTGACCTCAGATCAGACAAGATTACCCGCCGAATTTAAGCATATTACTAAGCGGAGGAAAAGAAACTAACAAGGATTCCCCTA…	58sbF_cl124_1_AM06-13	Antarctica: King George Island, Fildes Peninsula, Meseta mountain crest, site AM06	62.189889S, 58.945667W	Feb-2013	uncultured clone	soil surface (0-5 cm)		AM06-13	########	1.81	LK392544, HG973015, HG973016, HG973042
Klebsormidium sp.	58sbF_cl172_11_AM09-13	>58sbF_cl172_11AM09 ATTCCGTGATCATCGAATCTTTGAACGCATATTGCGCCCGCGGCCTCGGCTAAGGGCATGCGGCCKGRGCGTCATTATAACACCTCACAACCCTTTACAGGGTAGTGGATCTGGCCGTCCGGACTCTCGAGCCTGGTCGGCTGAAAGGCAGATGCAAAGCCAGCAGCCCATTCAACGGCAAGGCGTGGTAGACCGCATCGCGGGCGATCGTCGTGCCGGGGCTGCCTTTCGGCCTTCGCATTAGCAGGAACCGCCGCTCCCGACGGACTTCGGTCCGAAAGGAGCCGGCCTTGACCCATTGACCTCAGATCAGACAAGATTACCCGCCGAATTTAAGCATATTACTAAGCGGAGGAAAAGAAACTAACAAGGATTCCCC…	58sbF_cl172_11_AM09-13	Antarctica: King George Island, Fildes Peninsula, Meseta mountain crest, site AM09	62.179694S, 58.941500W	Feb-2013	uncultured clone	soil surface (0-5 cm)		AM09-13	########	1.81	(10) HF955423, HF955436, HG973009, HG973020, LK392545-LK392550
Klebsormidium sp.	58sbF_cl175_11_AM09-13	>58sbF_cl175_11AM09 ATTCCGTGATCATCGAATCTTTGAACGCATATTGCGCCCGCGGCCTCGGCCAAGGGCATGCCAGCCKGAGCGTCATTATAACACCTCACAACCCCTTTTGGGGTCGTGGATCTGGCCGTCCGGGTTCTCAGAGCCTGGTCGGCTGAAAGGCAGATGCAAAGCCAGCAGCCCATTCAACGGCAAGGCGTGGTAGACCGCATCGCGGGCGATCGTCGTGCCGGGGCTGGATAAGGCCTTCGCATTAGCAGGAACCGCCGCTCCCGACGGACTTCGGTTTGAACGGAGCGGCCTTGACCCATTGACCTCAGATCAGACAAGATTACCCGCCGAATTTAAGCATATTACTAAGCGGAGGAAAAGAAACTAACAAGGATTCCCC…	58sbF_cl175_11_AM09-13	Antarctica: King George Island, Fildes Peninsula, Meseta mountain crest, site AM09	62.179694S, 58.941500W	Feb-2013	uncultured clone	soil surface (0-5 cm)		AM09-13	########	1.81	LK392544, HG973015, HG973016, HG973042
Klebsormidium sp.	58sbF_cl212_12_AM31-13	>58sbF_cl212_12AM31 CAGATTCCGTGATCATCGAATCTTTGAACGCATATTGCGCCCGCGGCCTCGGCCAAGGGCATGCCTGCCTGAGCGTCATTATAACACCTCACAACCCCTTTTGGGGTCGTGGATCTGGCCGTCCGGGTTCTCAGAGCCTGGTCGGCTGAAAGGCAGATGCAAAGCCAGCAGCCCATTCAACGGCAAGGCGTGGTAGACCGCATCGCGGGCGATCGTCGTGCCGGGGCTGGATAAGGCCTTCGCATTAGCAGGAACCGCCGCTCCCGACGGACTTCGGTTTGAACGGAGCGGCCTTGACCCATTGACCTCAGATCAGACAAGATTACCCGCCGAATTTAAGCATATTACTAAGCGGAGGAAAAGAAACTAACAAGGATTC…	58sbF_cl212_12_AM31-13	Antarctica: King George Island, Fildes Peninsula, Meseta mountain crest, site AM31	62.174111S, 58.923917W	Feb-2013	uncultured clone	soil surface (0-5 cm)		AM31-13	########	1.81	LK392544, HG973015, HG973016, HG973042
Klebsormidium sp.	58sbF_cl57_11_AM09-13	>58sbF_cl57_11AM09 ATTCCGTGAATCATCGAATCTTTGAACGCATATTGCGCCCGCGGCCTCGGCCAAGGGATGACAGCCTGAGCGTCATTATAACACCTCACAACCCTTTTAGGGTAGTGGATCTGGCCGTCCGGACTCTCGAGCCTGGTCGGCTGAAAGGCAGATGCAAAGCCAGCAGCCCATTCAACGGCAAGGCGTGGTAGACCGCATCGCGGGCGATCGTCGTGCCGGGGCTGCCTTTTGGCCTTCGCATTAGCAGGAACCGCCGCTCCCGACGGACTTCGGTCCGAAAGGAGCCGGCCTTGACCCATTGACCTCAGATCAGACAAGATTACCCGCCGAATTTAAGCATATTACTAAGCGGAGGAAAGGGCGAATTCGCGGCCGCTAAA…	58sbF_cl57_11_AM09-13	Antarctica: King George Island, Fildes Peninsula, Meseta mountain crest, site AM09	62.179694S, 58.941500W	Feb-2013	uncultured clone	soil surface (0-5 cm)		AM09-13	########	1.81	(17) HE649310 - HE649319, HG973034 - HG973038, LK392566, LK392572
Klebsormidium sp.	cl202_12_AM31-13	>cl202_12AM31 TGAACCTGCGGAAGGATCATTGACACACATCCTAACCGATGCTTGTGCCAACAAGCAGACCCAGCGAACCATTCTCCTATCACTTGAGGGGCTGCATCGCGAGGTGCAGCTGTCGGCGGTCGGGCCCTTGCTCTAGGGGCCGGAGTCCTTGCTGGTCTTACCGTTGCGGGTAAGCACCGGCCGTCCGACGGGAGCCGTTCTTGGGCCTCGCACACGGGAGAGTGCGGGGGCGGCGTTTCCCACTCCAGCTACCCTTCGGGGCAGCTGCGCAACCAACCAAACACTATGCAAAAACCGACAGAAGACCGATCCTTTGCGGGCCCTCTCGAGGGCCCTGCCTCGGATCAAAATCAAACTAAAGACAACTCTCAACAACGGATATCTT…	cl202_12_AM31-13	Antarctica: King George Island, Fildes Peninsula, Meseta mountain crest, site AM31	62.174111S, 58.923917W	Feb-2013	uncultured clone	soil surface (0-5 cm)		AM31-13	########	1.81	LK392544, HG973015, HG973016, HG973042
Klebsormidium sp.	cl3_1_AM06-13	>cl3_1AM06 TATGACCATGATTACGCCAAGCTCAGAATTAACCCTCACTAAAGGGACTAGTCCTGCAGGTTTAAACGAATTCGCCCTTGAAGCTGTGAGAAGTTCATTAAACCTTATCATTTAGAGGAAGGAGAAGTCGTAACAAGGTTTCCGTAGGTGAACCTGCGGAAGGATCATTGACACACATCCTAACCGATGCTTGTGCCAACAAGCAGACCCAGCGAACCATTCTCCTATCACTTGAGGGGCTGCATCGCGAGGTGCAGCTGTCGGCGGTCGGGCCCTTGCTCTAGGGGCCGGAGTCCTTGCTGGTCTTACCGTTGCGGGTAAGCACCGGCCGTCCGACGGGAGCCGTTCTTGGGCCTCGCACACGGGAGAGTGCGGGGGCGGCGTTTCC…	cl3_1_AM06-13	Antarctica: King George Island, Fildes Peninsula, Meseta mountain crest, site AM06	62.189889S, 58.945667W	Feb-2013	uncultured clone	soil surface (0-5 cm)		AM06-13	########	1.81	HG973015, HG973016, LK392544
Klebsormidium sp.	cl46_11_AM09-13	>cl46__11AM09 TAAAACGACGGCCAGTGAATTGTAATACGACTCACTATAGGGCGAATTGAATTTAGCGGCCGCGAATTCGCCCTTGGAAGGAGAAGTCGTAACAAGGTTTCCGTAGGTGAACCTGCGGAAGGATCATTGACACACATCCTAACCGATGCTTGTGCCAACAAGCAGACCCAGCGAACCATTCTCCTATCACTTGAGGGGCTGCATCGCGAGGTGCAGCTGTCGGCGGTCGGGCCCTTGCTCTAGGGGCCGGAGTCCTTGCTGGTCTTACCGTTGCGGGTAAGCACCGGCCGTCCGACGGGAGCCGTTCTTGGGCCTCGCACACGGGAGAGTGCGGGGGCGGCGTTTCCCACTCCAGCTACCCTTCGGGGCAGCTGCGCAACCAACC…	cl46_11_AM09-13	Antarctica: King George Island, Fildes Peninsula, Meseta mountain crest, site AM09	62.179694S, 58.941500W	Feb-2013	uncultured clone	soil surface (0-5 cm)		AM09-13	########	1.81	HG973015, HG973016, HG973042, LK392544
Klebsormidium sp.	lsucl313_SchF140815	>lsucl313_consensus_SchF140815 AAAGTTCATTAAACCTTATCATTTAGAGGAAGGAGAAGTCGTAACAAGGTTTCCGTAGGTGAACCTGCGGAAGGATCATTGACACACATCCTAACCGATGCTTGTGCCAACAAGCAGACCCAGCGAACCATTCTCCTATCACTTGAGGGGCTGCATCGCGAGGTGCAGCTGTCGGCGGTCGGGCCCTTGCTCTAGGGGCCGGAGTCCTTGCTGGTCTTACTGTTGCGGGTAAGCACCGGCCGTCCGACGGGAGCCGTTCTTGGGCCTCGCACACGGGAGAGTGCGGGGGCGGCGTTTCCCACTCCAGCTACCCTTCGGGGGAGCTGCGCAACCAACCAAACACTATGCAAAAACTGACTGAAGACCGA…	lsucl313_SchF140815	Germany: Uslar, Schlarpe, reference site SchF	51.649111N, 9.750778E	Mar-2014	uncultured clone	soil surface (0-5 cm)		SchF	########	1.81	EU434019, LK392538
Klebsormidium sp.	Sch12mix1_SchF140815	>Sch12mix1_consensus_SchF140815 AAGTTCATTAAACCTTATCATTTAGAGGAAGGAGAAGTCGTAACAAGGTTTCCGTAGGTGAACCTGCGGAAGGATCATTGACACACATCCTAACCGATGCTTGTGCCAACAAGCAGACCCAGCGAACCATTCTCCTATCACTTGAGGGGCTGCATCGCGAGGTGCAGCTGTCGGCGGTCGGGCCCTTGCTCTAGGGGCCGGAGTCCTTGCTGGTCTTACCGTTGCGGGTAAGCACCGGCCGTCCGACGGGAGCCGTTCTTGGGCCTCGCACACGGGAGAGTGCGGGGGCGGCGTTTCCCACTCCAGCTACCCTTCGGGGGAGCTGCGCAACCAACCAAACACTATGCAAAAACTGACTGAAGACCGA…	Sch12mix1_SchF140815	Germany: Uslar, Schlarpe, reference site SchF	51.649111N, 9.750778E	Mar-2014	uncultured clone	soil surface (0-5 cm)		SchF	########	1.81	EU434019, LK392537, LK392538
Klebsormidium sp.	58sbF_cl170_11_AM09-13	>58sbF_cl170_10AM30 ATATTTGAACGCAACTTGCACAACCATGTAAATGATTGGAAAGGAACCTTCATATCAGACTCGAGACACCACGTGCTGGAGGGGTTGACTCGGAATTGAAAAACAGCATGTTTTTTAAAAGCGAGGCCTATGAGCCTATTGGGATAAACATCACNNGTAGGCATAAATGGGATAAAGTGAAGAAAGTAAGGATGTGGTGTATAGATGCAGCAATGCATTTAAATACATCAACCCTAACCACTCTTCACACGTAAACTGATCTCAAATCAAGTAAGATGACCCGCCGAATTTAAGCATATTACTAAGCGGAGGAAAGGGCGAATTCGCGGCCGCTAAATTCAATTCGCCCTATAGTGAGTCGTATTACAATTCACTGGCC…	58sbF_cl170_11_AM09-13	Antarctica: King George Island, Fildes Peninsula, Meseta mountain crest, site AM09	62.179694S, 58.941500W	Feb-2013	uncultured clone	soil surface (0-5 cm)		AM09-13	########	1.8	LK392544, HG973015, HG973016, HG973042
Klebsormidium sp.	58sbF_cl118_11_AM09-13	>58sbF_cl118_11AM09 ATTCCGTGATCATCGAATCTTTGAACGCATATTGYGCCCGCGGCCTCGGCCAAGGGCATGCCTGCCTGAGCGTCATTATAACACCTCACAACCCCTTTTGGGGTCGTGGATCTGGCCGTCCGGGTTCTCAGAGCCTGGTCGGCTGAAAGGCAGATGCAAAGCCAGCAGCCCATTCAACGGCAAGGCGTTGTAGACCGCATCGCGGGCGATCGTCGTGCCGGGGCTGGATAAGGCCTTCGCATTAGCAGGAACCGCCGCTCCCGACGGACTTCGGTTTGAACGGAGCGGCCTTGACCCATTGACCTCAGATCAGACAAGATTACCCGCCGAATTTAAGCATATTACTAAGCGGAGGAAAAGAAACTAACAAGGATTCCCC…	58sbF_cl118_11_AM09-13	Antarctica: King George Island, Fildes Peninsula, Meseta mountain crest, site AM09	62.179694S, 58.941500W	Feb-2013	uncultured clone	soil surface (0-5 cm)		AM09-13	########	1.79	HG973015, HG973016, HG973042, LK392544
Klebsormidium sp.	58sbF_cl132_1_AM06-13	>58sbF_cl132_1AM06 TGCAGATTCCGTGATCATCGAATCTTTGAACGCATATTGCGCCCGCGGCCTCGGCCAAGGGCATGGGGSCTGAGCGTCATTATAACACCTCACAACCCCTTTTGGGGTCGTGGATCTGGCCGTCCGGGTTCTCAGAGCCTGGTCGGCTGAAAGGCAGATGCAAAGCCAGCAGCCCATTCAACGGCAAGGCGTGGTAGACCGCATCGCGGGCGATCGTCGTGCCGGGGCTGGATAAGGCCTTCGCATTAGCAGGAACCGCCGCTCCCGACAGACTTCGGTTTGAACGGAGCGGCCTTGACCCATTGACCTCAGATCAGACAAGATTACCCGCCGAATTTAAGCATATTACTAAGCGGAGGAAAAGAAACTAACAAGGATTC…	58sbF_cl132_1_AM06-13	Antarctica: King George Island, Fildes Peninsula, Meseta mountain crest, site AM06	62.189889S, 58.945667W	Feb-2013	uncultured clone	soil surface (0-5 cm)		AM06-13	########	1.79	LK392544, HG973015, HG973016, HG973042
Klebsormidium sp.	58sbF_cl123_1_AM06-13	>58sbF_cl123_1AM06 ATTCCGTGATCATCGAATCTTTGAACGCATATTGCGCCCGCGGCCTCGGCCAAGGGCATGTCGGCCKGAGCGTCATTATAACACCTCACACCCCTTTTGGGGGGCGTGGATCTGGCCGTCCGGACCCCTTGGGGCCTGGTCGGCTGAAAGGCAGATGCAAAGCCAGCAGCCCATTCAACGGCAAGGCGTGGTAGACCGCATCGCGGGCGATCGTCGTGCCGGGGCTGATTGCGGCTTTCGCATTAGCAGGAACCGTCGCTTCCGACAGACTTCGGTCTGAAAGGAGTGGCCTTGACCCATTGACCTCAGATCAGGCAAGATTACCCGCCGAATTTAAGCATATTACTAAGCGGAGGAAAAGAAACTAACAAGGATTCCCC…	58sbF_cl123_1_AM06-13	Antarctica: King George Island, Fildes Peninsula, Meseta mountain crest, site AM06	62.189889S, 58.945667W	Feb-2013	uncultured clone	soil surface (0-5 cm)		AM06-13	########	1.77	KM197126, KM197129, MH971211
Klebsormidium sp.	58sbF_cl125_1_AM06-13	>58sbF_cl125_1AM06 ATTCCGTGATCATCGAATCTTTGAACGCATATTGCGCCCGCGGCCTCGGCCAAGGGCATGCAGCCKGAGCGTCATTATAACACCTCACAACCCCTTTTGGGGTCGTGGATCTGGCCGTCCGGGTTCTCAGAGCCTGGTCGGCTGAAAGGCGGATGCAAAGCCAGCAGCCCATTCAACGGCAAGGCGTGGTAGACCGCATTGCGGGCGATCGTCGTGCCGGGGCTGGATAAGGCCTTCGCATTAGCAGGAACCGCCGCTCCCGACGGACTTCGGTTTGAACGGAGCGGCCTTGACCCATTGACCTCAGATCAGACAAGATTACCCGCCGAATTTAAGCATATTACTAAGCGGAGGAAAAGAAACTAACAAGGATTCCCCTA…	58sbF_cl125_1_AM06-13	Antarctica: King George Island, Fildes Peninsula, Meseta mountain crest, site AM06	62.189889S, 58.945667W	Feb-2013	uncultured clone	soil surface (0-5 cm)		AM06-13	########	1.77	LK392544, HG973015, HG973016, HG973042
Klebsormidium sp.	58sbF_cl49_11_AM09-13	>58sbF_cl49_11AM09 AGATTCCGTGATCATCGAATCTTTGAACGCATATTGCGCCCGCGGCCTCGGCCAAGGGCATGCCTGCCTGAGCGTCATTATAACGCCTCACAACCCCTTTTGGGGTCGTGGACCTGGCCGTCCGGGTTCTCAGAGCCTGGTCGGCTGAAAGGCAGATGCAAAGCCAGCAGCCCATTCAACGGCAAGGCGTGGTAGACCGCATCGCGGGCGATCGTCGTGCCGGGGCTGGATAAGGCCTTCGCATTAGCAGGAACCGCCGCTCCCGACGGACTTCGGTTTGAACGGAGCGGCCTTGACCCATTGACCTCAGATCAGACAAGATTACCCGCCGAATTTAAGCATATTACTAAGCGGAGGAAAAGAAACTAACAAGGATTCCC…	58sbF_cl49_11_AM09-13	Antarctica: King George Island, Fildes Peninsula, Meseta mountain crest, site AM09	62.179694S, 58.941500W	Feb-2013	uncultured clone	soil surface (0-5 cm)		AM09-13	########	1.77	LK392544, HG973015, HG973016, HG973042
Klebsormidium sp.	cl8_1_AM06-13	>cl8_1AM06 TATGACCATGATTACGCCAAGCTCAGAATTAACCCTCACTAAAGGGACTAGTCCTGCAGGTTTAAACGAATTCGCCCTTGAAGCTGTGAGAAGTTCATTAAACCTTATCATTTAGAGGAAGGAGAAGTCGTAACAAGGTTTCCGTAGGTGAACCTGCGGAAGGATCATTGACACACATCCTGACCGATGCTTGTGCCAACAAGCAGACCCAGCGAACTATTCTCCTACCACTTGAGGGGCTGCATCGCGAGGTGCAGCTGTCGGCGGCCGGGCCCTTGCTCTAGGGGTCGGAGTCCTTGCTGGGCTCACCGTTGCGGGTGAGCACCGGTTGTCCGACGGGGGCCGCTCTTGGGCCTCGCACAAGGGAGAGTGCGAGGGCGGCGTTTCC…	cl8_1_AM06-13	Antarctica: King George Island, Fildes Peninsula, Meseta mountain crest, site AM06	62.189889S, 58.945667W	Feb-2013	uncultured clone	soil surface (0-5 cm)		AM06-13	########	1.76	KM197126, KM197129, MH971211
Klebsormidium sp.	58sbF_cl167_11_AM09-13	>58sbF_cl167_11AM09 ATTCCGTGATCATCGAATCTTTGAACGCATATTGCGCCCGCGGCCTCGGCCAAGGGCATGCGGCCTGAGCGTCATTATAACACCTCACAACTCTTTTTGGGTAGTGGATCTGGCCGTCCGGACTCTCGAGCCTGGTCGGCTGAAAGGCAGATGCAAAGCCAGCAGCCCATTCAACGGCAAGGCGTGGTAGACCGCATCGCGGGCGATCGTCGTGCCGGGGTTGCCTTTTGGCCTTCGCATTAGCAGGAACCGCCGCTCTTGACGGACTTCGGTCCGAAAGGAGCCGGCCTTGACCCATTGACCTCAGATCAGACAAGATTACCCGCCGAATTTAAGCATATTACTAAGCGGAGGAAAGGGCGAATTCGTTTAAACCTGC…	58sbF_cl167_11_AM09-13	Antarctica: King George Island, Fildes Peninsula, Meseta mountain crest, site AM09	62.179694S, 58.941500W	Feb-2013	uncultured clone	soil surface (0-5 cm)		AM09-13	########	1.75	HG422825, HG973026
Klebsormidium sp.	58sbF_cl51_11_AM09-13	>58sbF_cl51_11AM09 ATTCCGTGATCATCGAATCTTTGAACGCATATTGCGCCCGCGGCCTCGGCCAAGGGCATGCGGCCTGAGCGTCATTATAACACCTCACAACTCTTTTTGGGTAGTGGATCTGGCCGTCCGGACTCTCGAGCCTGGTCGGCTGAAAGGCAGATGCAAAGCCAGCAGCCCATTCAACGGCAAGGCGTGGTAGACCGCATCGCGGGCGATCGTCGTGCCGGGGTTGCCTTTTGGCCTTCGCATTAGCAGGAACCGCCGCTCTTGACGGACTTCGGTCCGAAAGGAGCCGGCCTTGACCCATTGACCTCAGATCAGACAAGATTACCCGCCGAATTTAAGCATATTACTAAGCGGAGGAAAGGGCGAATTCGTTTAAACCTGCA…	58sbF_cl51_11_AM09-13	Antarctica: King George Island, Fildes Peninsula, Meseta mountain crest, site AM09	62.179694S, 58.941500W	Feb-2013	uncultured clone	soil surface (0-5 cm)		AM09-13	########	1.75	HG422825, HG973026
Klebsormidium sp.	cl204_12_AM31-13	>cl204_12AM31 ACGGCCAGTGAATTGTAATACGACTCACTATAGGGCGAATTGAATTTAGCGGCCGCGAATTCGCCCTTGAAGCTGTGAGAAGTTCATTAAACCTTATCATTTAGAGGAAGGAGAAGTCGTAACAAGGTTTCCGTAGGTGAACCTGCGGAAGGATCATTGACACACATCCTAACCGATGCTTGCGCCAACAAGCAGACCCAGCGAACCATTCTCCTATCACTTGAGGGGCTGCATCGCGAGGTGCAGCTGTCGGCGGTCGGGCCCTTGCTTCAGGGGCCGGAGTCCTTGCTGGGTTCACCGTTGCGGGTGAGCACCGGCCGTCCGACGGGGGCCGCTCTTGGGCTTCGCACACGGGAGAGTGCGGGGGCGGCGTTTCCCACTCCAG…	cl204_12_AM31-13	Antarctica: King George Island, Fildes Peninsula, Meseta mountain crest, site AM31	62.174111S, 58.923917W	Feb-2013	uncultured clone	soil surface (0-5 cm)		AM31-13	########	1.75	HG973024
Klebsormidium sp.	lsucl204_SchF170815	>lsucl204_consensus_SchF170815 GGAAGTTCATTAAACCTTATCATTTAGAGGAAGGAGAAGTCGTAACAAGGTTTCCGTAGGTGAACCTGCGGAAGGATCATTGACACACATCCTAACCGATGCTTGTGCCAACAAGCAGACCCAGCGAACCATTCTCCTATCACTTGAGGGGCTGCATCGCGAGGTGCAGCTGTCGGCGGTCGGGCCCTTGCTTCAGGGGCCGGAGTCCTTGCTGGGTTCACCGTTGCGGGTGAGCACCGGCCGTCCGACGGGGGCCGCTCTTGGGCCTCGCACACGGGAGAGTGCGGGGGCGGCGTTTCCCACTCCAGCTGTCCCTTCCGAGGCAGCTGCGCAACCAACCAAACACTATGCAAAAACCGACTGAAGAC…	lsucl204_SchF170815	Germany: Uslar, Schlarpe, reference site SchF	51.649111N, 9.750778E	Mar-2014	uncultured clone	soil surface (0-5 cm)		SchF	########	1.75	LK392567, LK392568
Klebsormidium sp.	58sbF_cl110_11_AM09-13	>58sbF_cl110_11AM09 ATTCCGTGATCATCGAATCTTTGAACGCATATTGCGCCCGCGGCCTCGGCCAAGGGCATGGGGGSCKAAGCGTCATTATAACACCTCACACCCCTTTTGGGGGGCGTGGATCTGGCCGTCCGGACCCCTTGGGGCCTGGTCGGCTGAAAGGCAGATGCAAAGCCAGCAGCCCATTCAACGGCAAGGCGTGGTAGACCGCATCGCGGGCGATCGTCGTGCCGGGGCTGATTGCGGCTTTCGCATTAGCAGGAACCGCCGCTTCCCTAGGACTTCGGTCTGAAAGGAGCGGCCTTGACCCATTGACCTCAGATCAGGCAAGATTACCCGCCGAATTTAAGCATATTACTAAGCGGAGGAAAAGAAACTAACAAGGATTCCC…	58sbF_cl110_11_AM09-13	Antarctica: King George Island, Fildes Peninsula, Meseta mountain crest, site AM09	62.179694S, 58.941500W	Feb-2013	uncultured clone	soil surface (0-5 cm)		AM09-13	########	1.71	HG973041
Pleurochloris sp.	xcl81_AM06-14	>xcl81_AM0614 TGCAACGAGCGTAGAACCTTGGCCGGAAGGCCCGGGTAATCTTTGGAACGGGTGTCGTGATAGGGACAGATGATTGCAATTATTCATCTCGAACGAGGAATTCCTAGTAAACGCGAATCATCAGTTCGCATTGATTACGTCCCTGCCCTTTGTACACACCGCCCGTCGCACCTACCGATTGAATGATTCGGTGAAGATTCGGGACTGTGCTTGCCCCGTTTACGCGGAGCTGGCGTGGGAACTTATCTAAACCTCATCATTTAGAGGAAGGTGAAGTCGTAACAAGGTTTCCGTAGGTGAACCTGCGGAAGGATCATTACCACAAACAAAGCAGTTGCAGCAGGCAGCAGCACAGCGCGCGCTAGCCCTCTTCTTTTCACAAGCG…	xcl81_AM06-14	Antarctica: King George Island, Fildes Peninsula, Meseta mountain crest, site AM06	62.189889S, 58.945667W	Feb-2014	uncultured clone	soil surface (0-5 cm)		AM06-14	########	1.71	MN935849
Pleurochloris sp.	xcl88_AM06-14	>xcl88_AM0614 CGACACCTGCAACGAGCGTAGAACCTTGGCCGGAAGGCCCGGGTAATCTTTTGAACGGGTGTCGTGATAGGGACAGATGATTGCAATTATTCATCTCGAACGAGGAATTCCTAGTAAACGCGAATCATCAGTTCGCATTGATTACGTCCCTGCCCTTTGTACACACCGCCCGTCGCACCTACCGATTGAATGATTCGGTGAAGATTCGGGACTGTGCTTGCCCCGTTTACGCGGAGCTGGCGTGGGAACTTATCTAAACCTCATCATTTAGAGGAAGGTGAAGTCGTAACAAGGTTTCCGTAGGTGAACCTGCGGAAGGATCGTTACCACAAATACAGCAGCTGCTGTCCAAGGCTAGAGCCCCCAACAACGACGGGCTGCTCGC…	xcl88_AM06-14	Antarctica: King George Island, Fildes Peninsula, Meseta mountain crest, site AM06	62.189889S, 58.945667W	Feb-2014	uncultured clone	soil surface (0-5 cm)		AM06-14	########	1.71	MN935849
Pleurochloris sp.	xcl12_AM06-13	>xcl12_AM06 AACCTTGGCCGGAAGGCCCGGGTAATCTTTGGAACGGGTGTCGTGATAGGGGACAGATGATTGCAATTATTCATCTCGAACGAGGAGTTCCTAGTAAACGCGAATCATCAGTTCGCATTGATTACGTCCCTGCCCTTTGTACACACCGCCCGTCGCACCTACCGATTGAATGATTCGGTGAAGATTCGGGACTGTGCTTGCCCCGTTTACGCGGAGCTGGCGTGGGAACTTATCTAAACCTCATCATTTAGAGGAAGGTGAAGTCGTAACAAGGTTTCCGTAGGTGAACCTGCGGAAGGATCATTACCACAAACAAAGCAGTTGCAGCAGGCAGCAGCACAGCGCGCGCTAGCCCTCTTCTTTTCACAAGCGGCAGATGCTTGGACG…	xcl12_AM06-13	Antarctica: King George Island, Fildes Peninsula, Meseta mountain crest, site AM06	62.189889S, 58.945667W	Feb-2013	uncultured clone	soil surface (0-5 cm)		AM06-13	########	1.69	MN935849
Pleurochloris sp.	xcl87_AM06-14	>xcl87_AM0614 CCTGCAACGAGCGTAGAACCTTGGCCGGAAGGCCCGGGTAATCTTTGGAACGGGTGTCGTGATAGGGACAGATGATTGCAATTATTCATCTCGAACGAGGAATTCCTAGTAAACGCGAATCATCAGTTCGCATTGATTACGTCCCTGCCCTTTGTACACACCGCCCGTCGCACCTACCGATTGAATGATTCGGTGAAGATTCGGGACTGTGCTTGCCCCGTTTACGCGGAGCTGGCGTGGGAACCTATCTAAACCTCATCATTTAGAGGAAGGTGAAGTCGTAACAAGGTTTCCGTAGGTGAACCTGCGGAAGGATCATTACCACAAACAAAGCAGCTGCAGCAGGCAGCAGCACAGCGCGCGCTAGCCCTCTTCGTTTCACAAG…	xcl87_AM06-14	Antarctica: King George Island, Fildes Peninsula, Meseta mountain crest, site AM06	62.189889S, 58.945667W	Feb-2014	uncultured clone	soil surface (0-5 cm)		AM06-14	########	1.69	MN935849
Pleurochloris sp.	xcl142_AM09-13	>xcl142_AM09 ACCTGCAACGAGCGTAGAACCTTGGCCGGAAGGCCCGGGTAATCTTTGGAACGGGTGTCGTGATAGGGACAGATGACTGCAATTATTCATCTCGAACGAGGAATTCCTAGTAAACGCGAATCATCAGTTCGCATTGATTACGTCCCTGCCCTTTGTACACACCGCCCGTCGCACCTACCGATTGAATGATTCGGTGAAGATTCGGGACTGTGCTTGCCCCGTTTACGCGGAGCTGGCGTGGGAACTTATCTAAACCTCATCATTTAGAGGAAGGTGAAGTCGTAACAAGGTTTCCGTAGGTGAACCTGCGGAAGGATCATTACCACAAACAAAGCAGCTGCAGCAGGCAGCAGCACAGCGCGCGCTAGCCCTCTTCGTTTCACAAG…	xcl142_AM09-13	Antarctica: King George Island, Fildes Peninsula, Meseta mountain crest, site AM09	62.179694S, 58.941500W	Feb-2013	uncultured clone	soil surface (0-5 cm)		AM09-13	########	1.68	MN935849
Pleurochloris sp.	xcl147_AM09-13	>xcl147_AM09 TGACACCTGCAACGAGCGTAGAACCTTGGCCGGAAGGCCCGGGTAATCTTTGGAACGGGTGTCGTGATAGGGACAGATGATTGCAATTATTCATCTCGAACGAGGAATTCCTAGTAAACGCGAATCATCAGTTCGCATTGATTACGTCCCTGCCCTTTGTACACACCGCCCGTCGCACCTACCGATTGAATGATTCGGTGAAGATTCGGGACTGTGCTTGCCCCGTTTACGCGGAGCTGGCGTGGGAACTTATCTAAACCTCATCATTTAGAGGAAGGTGAAGTCGTAACAAGGTTTCCGTAGGTGAACCTGCGGAAGGATCATTACCACAAACAAAGCAGCTGCAGCAGGCAGCAGCACAGCGCGCGCTAGCCCTCTTCTTTTCA…	xcl147_AM09-13	Antarctica: King George Island, Fildes Peninsula, Meseta mountain crest, site AM09	62.179694S, 58.941500W	Feb-2013	uncultured clone	soil surface (0-5 cm)		AM09-13	########	1.68	MN935849
Pleurochloris sp.	xcl161_AM06-13	>xcl161_AM06 GACACCTGCAACGAGCGTAGAACCTTGGCCGGAAGGCCCGGGTAATCTTTGGAACGGGTGTCGTGATAGGGACAGATGATTGCAATTATTCATCTCGAACGAGGAATTCCTAGTAAACGCGAATCATCAGTTCGCATTGATTACGTCCCTGCCCTTTGTACACACCGCCCGTCGCACCTACCGATTGAATGATTCGGTGAAGATTCGGGACTGTGCTTGCCCCGTTTACGCGGAGCTGGCGTGGGAACTTATCTAAACCTCATCATTTAGAGGAAGGTGAAGTCCTAACAAGGTTTCCGTAGGTGAACCTGCGGAAGGATCATTACCACAAACAAAGCAGTTGCAGCAGGCAGCAGCACAGCGCGCGCTAGCCCTCTTCTTTTCAC…	xcl161_AM06-13	Antarctica: King George Island, Fildes Peninsula, Meseta mountain crest, site AM06	62.189889S, 58.945667W	Feb-2013	uncultured clone	soil surface (0-5 cm)		AM06-13	########	1.68	MN935849
Pleurochloris sp.	xcl164_AM06-13	>xcl164_AM06 TCTGCACGAGCGTAGACCTTGGCCGGAGGGCCCGGGTAATCTTTGGAACGGGTGTCGTGATAGGGACAGATGATTGCAATTATTCATCTCGAACGAGGAATTCCTAGTAAACGCGAATCATCAGTTCGCATTGATTACGTCCCTGCCCTTTGTACACACCGCCCGTCGCACCTACCGATTGAATGATTCGGTGAAGATTCGGGACTGTGCTTGCCCCGTTTACGCGGAGCTGGCGTGGGAACTTATCTAAACCTCATCATTTAGAGGAAGGTGAAGTCGTAACAAGGTTTCCGTAGGTGAACCTGCGGAAGGATCATTACCACAAACAAAGCAGCTGCAGCAGGCAGCAGCACAGCGCGCGCTAGCCCTCTTCTTTTCACAAGCGG…	xcl164_AM06-13	Antarctica: King George Island, Fildes Peninsula, Meseta mountain crest, site AM06	62.189889S, 58.945667W	Feb-2013	uncultured clone	soil surface (0-5 cm)		AM06-13	########	1.68	MN935849
Pleurochloris sp.	xcl96_AM06-14	>xcl96_AM0614 ACCTGCAACGAGCGTAGAACCTTGGCCGGAAGGCCCGGGCAATCTTTGGAACGGGTGTCGTGATAGGGACAGATGATTGCAATTATTCATCTCGAACGAGGAATTCCTAGTAAACGCGAATCATCAGTTCGCATTGATTACGTCCCTGCCCTTTGTACACACCGCCCGTCGCACCTACCGATTGAATGATTCGGTGAAGATTCGGGACTGTGCTTGCCCCGTTTACGCGGAGCTGGCGTGGGAACCTATCTAAACCTCATCATTTAGAGGAAGGTGAAGTCGTAACAAGGTTTCCGTAGGTGAACCTGCGGAAGGATCATTACCACAAACAAAGCAGTTGCAGCAGGCAGCAGCACAGCGCGCGCTAGCCCTCTTCTTTTCACAA…	xcl96_AM06-14	Antarctica: King George Island, Fildes Peninsula, Meseta mountain crest, site AM06	62.189889S, 58.945667W	Feb-2014	uncultured clone	soil surface (0-5 cm)		AM06-14	########	1.68	MN935849
Pleurochloris sp.	xcl108_AM09-14	>xcl108_AM0914 ACCTGCAACGAGCGTAGAACCTTGGCCGGAAGGCCCGGGTAATCTTTGGAACGGGTGTCGTGATAGGGACAGATGATTGCAATTATTCATCTCGAACGAGGAATTCCTAGTAAACGCGAATCATCAGTTCGCATTGATTACGTCCCTGCCCTTTGTACACACCGCCCGTCGCACCTACCGATTGAATGATTCGGTGAAGATTCGGGACTGTGCTTGCCCCGTTTACGCGGAGCTGGCGTGGGAACCTATCTAAACCTCATCATTTAGAGGAAGGTGAAGTCGTAACAAGGTTTCCGTAGGTGAACCTGCGGAAGGATCATTACCACAAACAAAGCAGCTGCAGCAGGCAGCAGCACAGCGCGCGCTAGCCCTCTTCGTTTCACA…	xcl108_AM09-14	Antarctica: King George Island, Fildes Peninsula, Meseta mountain crest, site AM09	62.179694S, 58.941500W	Feb-2014	uncultured clone	soil surface (0-5 cm)		AM09-14	########	1.67	MN935849
Pleurochloris sp.	xcl143_AS15-14	>xcl143_AS1514 TGCAACGAGCGTAGAACCTTGGCCGGAAGGCCCGGGTAATCTTTGGAACGGGTGTCGTGATAGGGACAGATGATTGCAATTATTCATCTCGAACGAGGAATTCCTAGTAAACGCGAATCATCAGTTCGCATTGATTACGTCCCTGCCCTTTGTACACACCGCCCGTCGCACCTACCGATTGAATGATTCGGTGAAGATTCGGGACTGTGCTTGCCCCGTTTACGCGGAGCTGGCGTGGGAACTTATCTAAACCTCATCATTTAGAGGAAGGTGAAGTCGTAACAAGGTTTCCGTAGGTGAACCTGCGGAAGGATCATTACCACAAACAAAGCAGCTGCAGCAGGCAGCAGCACAGCGCGCGCTAGCCCTCTTCGTTTCACAAGC…	xcl143_AS15-14	Antarctica: King George Island, Fildes Peninsula, Meseta mountain crest, site AS15	62.225333S, 58.982778W	Feb-2014	uncultured clone	soil surface (0-5 cm)		AS15-14	########	1.67	MN935849
Pleurochloris sp.	xcl19_AM06-14	>xcl19_AM0614 GACACTGCAACGAGCGTAGAACCTTGGCCGGAAGGCCCGGGTAATCTTTGGAACGGGTGTCGTGATAGGGACAGATGATTGCAATTATTCATCTCGAACGAGGAATTCCTAGTAAACGCGAATCATCAGTTCGCATTGATTACGTCCCTGCCCTTTGTACACACCGCCCGTCGCACCTACCGATTGAATGATTCGGTGAAGATTCGGGACTGTGCTTGCCCCGTTTACGCGGAGCTGGCGTGGGAACTTATCTAAACCTCATCATTTAGAGGAAGGTGAAGTCGTAACAAGGTTTCCGTAGGTGAACCTGCGGAAGGACCATTACCACAAACAAAGCAGTTGCAGCAGGCAGCAGCACAGCGCGCGCTAGCCCTCTTCTTTTCAC…	xcl19_AM06-14	Antarctica: King George Island, Fildes Peninsula, Meseta mountain crest, site AM06	62.189889S, 58.945667W	Feb-2014	uncultured clone	soil surface (0-5 cm)		AM06-14	########	1.67	MN935849
Pleurochloris sp.	xcl57_AS14-14	>xcl57_AS1414 CTACACTTCTGACACCTGCAACGAGCGTAGAACCTTGGCCGGAAGGCCCGGGTAATCTTTGGAACGGGTGTCGTGATAGGGACAGATGATTGCAATTATTCATCTCGAACGAGGAATTCCTAGTAAACGCGAATCATCAGTTCGCATTGATTACGTCCCTGCCCTTTGTACACACCGCCCGTCGCACCTACCGATTGAATGATTCGGTGAAGATTCGGGACTGTGCTTGCCCCGTTTACGCGGAGCTGGCGTGGGAACTTATCTAAACCTCATCATTTAGAGGAAGGTGAAGTCGTAACAAGGTTTCCGTAGGTGAACCTGCGGAAGGATCATTACCACAAACAAAGCAGTTGCAGCAGGCAGCAGCACAGCGCGCGCGCTAGCC…	xcl57_AS14-14	Antarctica: King George Island, Fildes Peninsula, Meseta mountain crest, site AS15	62.225333S, 58.982778W	Feb-2014	uncultured clone	soil surface (0-5 cm)		AS15-14	########	1.67	MN935849
Pleurochloris sp.	xcl154_AS15-14	>xcl154_AS1514 ACCTGCAACGAGCGTAGAACCTTGGCCGGAAGGCCCGGGTAATCTTTGGAACGGGTGTCGTGATAGGGACAGATGATTGCAATTATTCATCTCGAACGAGGAATTCCTAGTAAACGCGAATCATCAGTTCGCATTGATTACGTCCCTGCCCTTTGTACACACCGCCCGTCGCACCTACCGATTGAATGATTCGGTGAAGATTCGGGACTGTGCTTGCCCCGTTTACGCGGAGCTGGCGTGGGAACTTATCTAAACCTCATCATTTAGAGGAAGGTGAAGTCGTAACAAGGTTTCCGTAGGTGAACCTGCGGAAGGATCATTACCACAAACAAAGCAGTTGCAGCAGGCAGCAGCACAGCGCGCGCGCTAGCCCTCTTCTTTTCA…	xcl154_AS15-14	Antarctica: King George Island, Fildes Peninsula, Meseta mountain crest, site AS15	62.225333S, 58.982778W	Feb-2014	uncultured clone	soil surface (0-5 cm)		AS15-14	########	1.65	MN935849
Pleurochloris sp.	xcl38_AM09-14	>xcl38_AM0914 ACACCTGCAACGAGCGTAGAACCTTGGCCGGAAGGCCCGGGTAATCTTTGGAACGGGTGTCGTGATAGGGACAGATGATTGCAATTATTCATCTCGAACGAGGAATTCCTAGTAAACGCGAATCATCAGTTCGCATTGATTACGTCCCTGCCCTTTGTACACACCGCCCGTCGCACCTACCGATTGAATGATTCGGTGAAGATTCGGGACTGTGCTTGCCCCGTTTACGCGGAGCTGGCGTGGGAACTTATCTAAACCTCATCATTTAGAGGAAGGTGAAGTCGTAACAAGGTTTCCGTAGGTGAACCTGCGGAAGGATCATTACCACAAACAAAGCAGCTGCAGCAGGCAGCAGCACAGCGCGCGCTAGCCCTCTTCGTTTCAC…	xcl38_AM09-14	Antarctica: King George Island, Fildes Peninsula, Meseta mountain crest, site AM09	62.179694S, 58.941500W	Feb-2014	uncultured clone	soil surface (0-5 cm)		AM09-14	########	1.63	MN935849
Pleurochloris sp.	xcl68_AM09-13	>xcl68_AM09 CACCTGCAACGAGCGTAGAACCTTGGCCGGAAGGCCCGGGTAATCTTTGGAACGGGTGTCGTGATAGGGACAGATGATTGCAATTATTCATCTCGAACGAGGAATTCCTAGTAAACGCGAATCATCAGTTCGCATTGATTACGTCCCTGCCCTTTGTACACACCGCCCGTCGCACCTACCGATTGAATGATTCGGTGAAGATTCGGGACTGTGCTTGCCCCGTTTACGCGGAGCTGGCGTGGGAACTTATCTAAACCTCATCATTTAGAGGAAGGTGAAGTCGTAACAAGGTTTCCGTAGGTGAACCTGCGGAAGGATCATTACCACAAACAAAGCAGCTGCAGCAGGCAGCAGCACAGCGCGCGCTAGCCCTCTTCTTTTCACAAG…	xcl68_AM09-13	Antarctica: King George Island, Fildes Peninsula, Meseta mountain crest, site AM09	62.179694S, 58.941500W	Feb-2013	uncultured clone	soil surface (0-5 cm)		AM09-13	########	1.6	MN935849
Pleurochloris sp.	xcl78_AS15-14	>xcl78_AS1514 GACACCTGCAACGAGCGTAGAACCTTGGCCGAGAGGCCTGGGTAATCTTTGGAACGGGTGTCGTGATAGGGACAGATTATTGCAATTATTAATCTCGAACGAGGAATTCCTAGTAAACGCGAATCATCAGTTCGCATTGATTACGTCCCTGCCCTTTGTACACACCGCCCGTCGCACCTACCGATTGAATGATTCGGTGAAGATTCGGGACTGTGCCTGCGCTGCGCAAGCAGCTCTGGCGTGGGAACCTATCTAAACCTCATCATTTAGAGGAAGGTGAAGTCGTAACAAGGTTTCCGTAGGTGAACCTGCGGAAGGATCATTACCACAAACAAAGCAGTTGCAGCAGGCAGCAGCACAGCGCGCGCTAGCCCTCTTCTTTTCA…	xcl78_AS15-14	Antarctica: King George Island, Fildes Peninsula, Meseta mountain crest, site AS15	62.225333S, 58.982778W	Feb-2014	uncultured clone	soil surface (0-5 cm)		AS15-14	########	1.6	MN935849
unident. Xanthophyceae	xcl15_AM06-13	>xcl15_AM06 CGTAGAACCTTGGCCGGAAGGCCCGGGTAATCTTTGGAACGGGTGTCGTGATAGGGACAGATGATTGCAATTATTCATCTCGAACGAGGAATTCCTAGTAAACGCGAATCATCAGTTCGCATTGATTACGTCCCTGCCCTTTGTACACACCGCCCGTCGCACCTACCGATTGAATGATTCGGTGAAGATTCGGGACTGTGCCTGCTCTGTTCACGCAGAGCTGGCGTGGGAACTTATCTAAACCTCATCATTTAGAGGAAGGTGAAGTCGTAACAAGGTTTCCGTAGGTGAACCTGCGGAAGGATCATTACCACAAAACAACAATTGCAAAATGCAACTCCCAGCTTTGCCCTGCTCACGCTAAACAGTGACGTCTTGAATGCTACG…	xcl15_AM06-13	Antarctica: King George Island, Fildes Peninsula, Meseta mountain crest, site AM06	62.189889S, 58.945667W	Feb-2013	uncultured clone	soil surface (0-5 cm)		AM06-13	########	0.7	MN935854, MN935858, MN935859
unident. Xanthophyceae	xcl3_AM06-14	>xcl3_AM0614 GACACCTGCAACGAGCGTAGAACCTTGGCCGGAAGGCCCGGGTAATCTTTGGAACGGGTGTCGTGATAGGGACAGATGATTGCAATTATTCATCTCGAACGAGGAATTCCTAGTAAACGCGAATCATCAGTTCGCATTGATTACGTCCCTGCCCTTTGTACACACCGCCCGTCGCACCTACCGATTGAATGATTCGGTGAAGATTCGGGACTGTGCCTGCTCTGTTCACGCAGAGCTGGCGTGGGAACTTATCTAAACCTCATCATTTAGAGGAAGGTGAAGTCGTAACAAGGTTTCCGTAGGTGAACCTGCGGAAGGATCGTTACCACAAAACAACAATTGCAAAATGCAACTCCCAGCTTTGCCCTGCACACGCTAAACAGTGA…	xcl3_AM06-14	Antarctica: King George Island, Fildes Peninsula, Meseta mountain crest, site AM06	62.189889S, 58.945667W	Feb-2014	uncultured clone	soil surface (0-5 cm)		AM06-14	########	0.7	MN935854, MN935858, MN935859
unident. Xanthophyceae	xcl66_AM09-13	>xcl66_AM09 TACACCTGCAACGAGCGTAGAACCTTGGCCGGAAGGCCCGGGTAATCTTTGGAACGGGTGTCGTGATAGGGACAGATGATTGCAATTATTCATCTCGAACGAGGAATTCCTAGTAAACGCGAATCATCAGTTCGCATTGATTACGTCCCTGCCCTTTGTACACACCGCCCGTCGCACCTACCGATTGAATGATTCGGTGAAGATTCGGGACTGTGCCTGCTCTGTTCACGCAGAGCTGGCGTGGGAACTTATCTAAACCTCATCATTTAGAGGAAGGTGAAGTCGTAACAAGGTTTCCGTAGGTGAACCTGCGGAAGGATCATTACCACAAAACAACAATTGCAAAATGCAACTCCCAGCTTTGCCCTGCACACGCTAAACAGTGAC…	xcl66_AM09-13	Antarctica: King George Island, Fildes Peninsula, Meseta mountain crest, site AM09	62.179694S, 58.941500W	Feb-2013	uncultured clone	soil surface (0-5 cm)		AM09-13	########	0.7	MN935854, MN935858, MN935859
unident. Xanthophyceae	xcl123_AS14-14	>xcl123_AS1414 TGCAACGAGCGTAGAACCTTGGCCGGAAGGCCCGGGTAATCTTTGGAACGGGTGTCGTGATAGGGACAGATGATTGCAATTATTCATCTCGAACGAGGAATTCCTAGTAAACGCGAATCATCAGTTCGCATTGATTACGTCCCTGCCCTTTGTACACACCGCCCGTCGCACCTACCGATTGAATGATTTGGTGAAGATTCGGGACTGCGCCTGCTCTGTTCACGCAGAGCTGGCGTGGGAACTTATCTAAACCTCATCATTTAGAGGAAGGTGAAGTCGTAACAAGGTTTCCGTAGGTGAACCTGCGGAAGGATCATTACCACAAAACAACAATTGCAAAATGCAACTCCCAGCTTTGCCCTGCACACGCTAAACAGTGACGTC…	xcl123_AS14-14	Antarctica: King George Island, Fildes Peninsula, Meseta mountain crest, site AS14	62.221556S, 58.978444W	Feb-2014	uncultured clone	soil surface (0-5 cm)		AS14-14	########	0.69	MN935854, MN935858, MN935859
unident. Xanthophyceae	58sbF_xcl8_AM06-14	>58sbF_xcl8_AM0614 AGTGATCATCAAAACTTTGAACGCACCTTGCGCTTCTGGGTTATCCCTAGGAGCATGCTTGTCGGAGTGTCTGTTAACCCCACTCAAGCAGCAGCCCCTTTTGAACCCATGGTTCAGGGTCTGAGTTTGGACTCTGTGCACCACTCACCTGAGAGGCGGAGTGTGCCGAAGAGCGTTTCGAGATACTGACCTTGTGTACTGGCTCGCACCGTGGCGCAGAGGAAGCGTGCCAGGCTCATAACCTGGAGGACCTGGGATCGAAACCCAGCGGTGTGAAGCTGGCTTACTTAACAATGAGTCGGCCCTCCACTTCGTGTGATTGATGATCAGCGGGCGCAAGCCTGCAGTCTCAGAAGCCCTTTGCGTGCCCAATACTGGGC…	58sbF_xcl8_AM06-14	Antarctica: King George Island, Fildes Peninsula, Meseta mountain crest, site AM06	62.189889S, 58.945667W	Feb-2014	uncultured clone	soil surface (0-5 cm)		AM06-14	########	0.68	MN935854, MN935858, MN935859
unident. Xanthophyceae	xcl97_AM31-13	>xcl97_AM31 CGCACCTGCAACGAGCGTAGAACCTTGGCCGGAAGGCCCGGGTAATCTTTGGAACGGGTGTCGTGATAGGGACAGATGATTGCAATTATTCATCTCGAACGAGGAATTCCTAGTAAACGCGAATCATCAGTTCGCATTGATTACGTCCCTGCCCTTTGTACACACCGCCCGTCGCACCTACCGATTGAATGATTCGGTGAAGATTCGGGACTGTGCTTGCCCCGTTTACGCGGAGCTGGCGTGGGAACTTATCTAAACCTCATCATTTAGAGGAAGGTGAAGTCGTAACAAGGTTTCCGTAGGTGAACCTGCGGAAGGATCATTACCACAAAACTAGCGGCAGGCAGGTTGCCGAGCCTCAGTGCCTTCAACTGCTTGCTGTCTAAC…	xcl97_AM31-13	Antarctica: King George Island, Fildes Peninsula, Meseta mountain crest, site AM31	62.174111S, 58.923917W	Feb-2013	uncultured clone	soil surface (0-5 cm)		AM31-13	########	0.65	(7) MN935846 - MN935853
unident. Xanthophyceae	xcl67_AM09-13	>xcl67_AM09 CGCACCTGCAACGAGCGTAGAACCTTGGCCGGAAGGCCCGGGTAATCTTTGGAACGGGTGTCGTGATAGGGACAGATGATTGCAATTATTCATCTCGAACGAGGAATTCCCAGTAAACGCGAATCATCAGTTCGCATTGATTACGTCCCTGCCCTTTGTACACACCGCCCGTCGCACCTACCGATTGAATGATTCGGTGAAGATTCGGGACTGTGCTTGCCCCGTTCACGCGGAGCTGGCGTGGGAACTTATCTAAACCTCATCATTTAGAGGAAGGTGAAGTCGTAACAAGGTTTCCGTAGGTGAACCTGCGGAAGGATCATCACCACAAAACAACAATAGCAAGTGCTCTGCAGGCTCCTGGGTTCACAGTGGCTGCATCGGAGT…	xcl67_AM09-13	Antarctica: King George Island, Fildes Peninsula, Meseta mountain crest, site AM09	62.179694S, 58.941500W	Feb-2013	uncultured clone	soil surface (0-5 cm)		AM09-13	########	0.59	(4) MN935854, MN935857 - MN935859
unident. Xanthophyceae	xcl58_AS14-14	>xcl58_AS1414 CTACACNTTCGACACCTGCAACGAGCATAGAACCTTGGCCGGAAGGCCTGGGTAATCTTTGGAACGGGTGTCGTGATAGGGACAGATGATTGCAATTATTCATCTCGAACGAGGAATTCCTAGTAAACGCGAATCATCAGTTCGCATTGATTACGTCCCTGCCCTTTGTACACACCGCCCGTCGCACCTACCGATTGAATGATTCGGTGAAGATTCGGGACTGTGCCTGCGCCGTTCACGCGGAGCTGGCGTGGGAACTTATCTAAACCTCATCATTCAGAGGAAGGTGAAGTCGTAACAAGGGTTTCCGTAGGTGAACCTGCGGAAGGATCATTACCACATCTAAAAACAGCAAGACATTTCTCAGGGGCTGATGCGTGAAATT…	xcl58_AS14-14	Antarctica: King George Island, Fildes Peninsula, Meseta mountain crest, site AS14	62.221556S, 58.978444W	Feb-2014	uncultured clone	soil surface (0-5 cm)		AS14-14	########	0.58	(4) MN935854, MN935857 - MN935859
unident. Xanthophyceae	xcl96_AM31-13	>xcl96_AM31 TTGGCCGGAAGGCCGGGTAATCTTGGAACGGGTGTCGTGATAGGGACAGATGATTGCAATTATTCATCTCGAACGAGGAATTCCTAGTAAACGCGAATCATCAGTTCGCATTGATTACGTCCCTGCCCTTTGTACACACCGCCCGTCGCACCTACCGATTGAATGATTCGGTGAAGATTCGGGACTGTGCTTGCCCCGTTCACGCGGAGCTGGCGTGGGAACTTATCTAAACCTCATCATTTAGAGGAAGGTGAAGTCGTAACAAGGTTTCCGTAGGTGAACCTGCGGAAGGATCATTACCACAAAACAACAATAGCAGTGCTCTGCAGGCTCCTGGGTTCACAGTGGCTGCATCGGAGTGTTCTAGTATTTGTATTACGCCCCTGG…	xcl96_AM31-13	Antarctica: King George Island, Fildes Peninsula, Meseta mountain crest, site AM31	62.174111S, 58.923917W	Feb-2013	uncultured clone	soil surface (0-5 cm)		AM31-13	########	0.58	(4) MN935854, MN935857 - MN935859
unident. Xanthophyceae	xcl107_AM31-13	>xcl107_AM31 CCTGCAACGAGCGTAGAACCTTGGCCGGAAGGCCCGGGTAATCTTTGGAACGGGTGTCGTGATAGGGACAGATGATTGCAATTATTCATCTCGAACGAGGAATTCCTAGTAAACGCGAATCATCAGTTCGCATTGATTACGTCCCTGCCCTTTGTACACACCGCCCGTCGCACCTACCGATTGAATGATTCGGTGAAGATTCGGGACTGTGCTTGCCCCGTTCACGCGGAGCTGGCGTGGGAACTTATCTAAACCTCATCATTTAGAGGAAGGTGAAGTCGTAACAAGGTTTCCGTAGGTGAACCTGCGGAAGGATCATTACCACAAAACAACAATAGCAAGTGCTCTGCAGGCTCCTGGGTTCACAGTGGCTGCATCGGAGTGTT…	xcl107_AM31-13	Antarctica: King George Island, Fildes Peninsula, Meseta mountain crest, site AM31	62.174111S, 58.923917W	Feb-2013	uncultured clone	soil surface (0-5 cm)		AM31-13	########	0.57	(4) MN935854, MN935857 - MN935859
unident. Xanthophyceae	xcl30_AM31-13	>xcl30_AM31 TTAGAACCTTGGCCGAGAGGCGTGGGTAATCTCTTGAACGGGTGTCGTGATAGGGACAGATGATTGCAATTATTCATCTCGAACGAGGAATTCCTAGTAAACGCGAATCATCAGTTCGCATTGATTACGTCCCTGCCCTTTGTACACACCGCCCGTCGCACCTACCGATTGAATGATTCGGTGAAGATTCGAGATCGTACCAGCCCTGTTCACGCAGAGCTGGCGTGAGAACTTATCTAAACCTCATCATTAGAGGAAGGTGAAGTCGTAACAAGGTTTCCGTAGGTGAACCTGCGGAAGGATCATTACCACAAAACAACAATAGCAGCGCTCTGCAGGCTCCTGGATTCACAGTGGCAGCATTGGAGTTGTTCTAGTATTTTTACT…	xcl30_AM31-13	Antarctica: King George Island, Fildes Peninsula, Meseta mountain crest, site AM31	62.174111S, 58.923917W	Feb-2013	uncultured clone	soil surface (0-5 cm)		AM31-13	########	0.57	(4) MN935854, MN935857 - MN935859
unident. Xanthophyceae	xcl28_AM31-13	>xcl28_AM31 CTGCAACGAGCGTAGAACCTTGGCCGGAAGGCCCGGGTAATCTTTGGAACGGGTGTCGTGATAGGGACAGATGATTGCAATTATTCATCTCGAACGAGGAATTCCTAGTAAACGCGAATCATCAGTTCGCATTGATTACGTCCCTGCCCTTTGTACACACCGCCCGTCGCACCTACCGATTGAATGATTCGGTGAAGATTCGGGACTGTGCTTGCCCCGTTCACGCGGAGCTGGCGTGGGAACTTATCTAAACCTCATCATTTAGAGGAAGGTGAAGTCGTAACAAGGTTTCCGTAGGTGAACCTGCGGAAGGATCATTACCACAAAACAACAATAGCAGCGCTCTGCAGGCTCCTGGATTCACAGTGGCAGCATTGGAGTTGTTCT…	xcl28_AM31-13	Antarctica: King George Island, Fildes Peninsula, Meseta mountain crest, site AM31	62.174111S, 58.923917W	Feb-2013	uncultured clone	soil surface (0-5 cm)		AM31-13	########	0.56	MN935854, MN935857 - MN935859
unident. Xanthophyceae	xcl101_AM31-13	>xcl101_AM31 TTCTGACACCTGCAACGAGCGTAGAACCTTGGCCGGAAGGCCCGGGTAATCTTTGGAACGGGTGTCGTGATAGGGACAGATGATTGCAATTATTCATCTCGAACGAGGAATTCCTAGTAAACACGAATCATCAGTTCGCATTGATTACGTCCCTGCCCTTTGTACACACCGCCCGTCGCACCTACCGATTGAATGATTCGGTGAAGATTCGGGACCGTGCTTGCCCCGTTCACGCGGAGCTGGCGTGGGAACTTATCTAAACCTCATCATTTAGAGGAAGGTGAAGTCGTAACAAGGTTTCCGTAGGTGAACCTGCGGAAGGATCATTACCACAAAACAACAATAGCAGCGCTCTGCAGGCTCCTGGATTCACAGTGGCAGCATTG…	xcl101_AM31-13	Antarctica: King George Island, Fildes Peninsula, Meseta mountain crest, site AM31	62.174111S, 58.923917W	Feb-2013	uncultured clone	soil surface (0-5 cm)		AM31-13	########	0.55	(4) MN935854, MN935857 - MN935859
unident. Xanthophyceae	xcl138_AS14-14	>xcl138_AS1414 ACCTGCAACGAGCGTAGAACCTTGGCCGGAAGGCCCGGGTAATCTTTGGAACGGGTGTCGTGATAGGGACAGATGATTGCAATTATTCATCTCGACGGAGGAATTCCTAGTAAACGCGAATCATCAGTTCGCATTGATTACGTCCCTGCCCTTTGTACACACCGCCCGTCGCACCTACCGATTGAATGATTCGGTGAAGATTCGGGACTGTGCCTGCCCCGTTCACGCGGAGCTGGCGTGGGAACTTATCTAAACCTCATCATTAAGAGGAAGGTGAAGTCGTAACAAGGTTTCCGTAGGTGAACCTGCGGAAGGATCATTACCACAACTAAACAACAGAGCACCAAAAGAAGGCGTCCGCATCTCGTTATTGTGGGGTTTTCT…	xcl138_AS14-14	Antarctica: King George Island, Fildes Peninsula, Meseta mountain crest, site AS14	62.221556S, 58.978444W	Feb-2014	uncultured clone	soil surface (0-5 cm)		AS14-14	########	0.31	(9) MN935845 - MN935853
unident. Xanthophyceae	xcl104_AM09-14	>xcl104_AM0914 ACCTGCAACGAGCGTAGAACCTTGGCCGGAAGGCCCGGGTAATCTTTGGAACGGGTGTCGTGATAGGGACAGATGATTGCAATTATTCATCTCGAACGGGGAATTCCTAGTAAACGCGAATCATCAGTTCGCATTGATTACGTCCCTGCCCTTTGTACACACCGCCCGTCGCACCTACCGATTGAATGATTCGGTGAAGATTCGGGACTGTGCCTGCCCCGTTCACGCGGAGCTGGCGTGGGAACTTATCTAAACCTCATCATTTAGAGGAAGGTGAAGTCGTAACAAGGTTTCCGTAGGTGAACCTGCGGAAGGATCATTACCACAAAACAATAGCAGGCTTGGACAAAAGCGGGCTTGGGCTTGTCTTTACCCTTATTCTGT…	xcl104_AM09-14	Antarctica: King George Island, Fildes Peninsula, Meseta mountain crest, site AM09	62.179694S, 58.941500W	Feb-2014	uncultured clone	soil surface (0-5 cm)		AM09-14	########	0.29	MN935846, MN935851
unident. Xanthophyceae	xcl11_AM06-13	>xcl11_AM06 TGACACCTGCAACGAGCGTAGAACCTTGGCCGGAAGGCCCGGGTAATCTTTGGAACGGGTGTCGTGATAGGGACAGATGATTGCAATTATTCATCTCGAACGAGGAATTCCTAGTAAACGCGAATCATCAGTTCGCATTGATTACGTCCCTGCCCTTTGTACACACCGCCCGTCGCACCTACCGATTGAATGATTCGGTGAAGATTCGGGACTGTGCCTGCCCCGTTCACGCGGAGCTGGCGTGGGAACTTATCTAAACCTCATCATTTAGAGGAAGGTGAAGTCGTAACAAGGTTTCCGTAGGTGAACCTGCGGAAGGATCATTACCACAACCAAACAACAGAGCACCAAAAGAAGGCGTAGCATCTCATTACGTTGTGGGGTTTT…	xcl11_AM06-13	Antarctica: King George Island, Fildes Peninsula, Meseta mountain crest, site AM06	62.189889S, 58.945667W	Feb-2013	uncultured clone	soil surface (0-5 cm)		AM06-13	########	0.29	MN935846, MN935849, MN935851
unident. Xanthophyceae	xcl157_AM06-13	>xcl157_AM06 ACCTGCAACGAGCGTAGAACCTTGGCCGGAAGGCCCGGGTAATCTTTGGAACGGGTGTCGTGATAGGGACAGATGATTGCAATTATTCATCTCGAACGAGGAATTCCTAGTAAACGCGAATCATCGGTTCGCATTGATTACGTCCCTGCCCTTTGTACACACCGCCCGTCGCACCTACCGATTGAATGATTCGGTGAAGATTCGGGACTGTGCCTGCCCCGTTCACGCGGAGCTGGCGTGGGAACTTATCTAAACCTCATCATTTAGAGGAAGGTGAAGTCGTAACAAGGTTTCCGTAGGTGAACCTGCGGAAGGATCATTACCACAACCAAACAACAGAGCACCAAAAGAAGGCGTAGCATCTCATTACGTTGTGGGGTTTTCTG…	xcl157_AM06-13	Antarctica: King George Island, Fildes Peninsula, Meseta mountain crest, site AM06	62.189889S, 58.945667W	Feb-2013	uncultured clone	soil surface (0-5 cm)		AM06-13	########	0.29	MN935846, MN935851
unident. Xanthophyceae	xcl18_AM31-13	>xcl18_AM31 TGCTACACTTCTGACACCTGCAACGAGCGTAGAACCTTGGCCGGAAGGCCCGGGTAATCTTTGGAACGGGTGTCGTGATAGGGACAGATGATTGCAATTATTCATCTCGAACGAGGAATTCCCAGTAAACGCGAATCATCAGTTCGCATTGATTACGTCCCTGCCCTTTGTACACACCGCCCGTCGCACCTACCGATTGAATGATTCGGTGAAGATTCGGGACTGTGCCTGCCCCGTTCACGCGGAGCTGGCGTGGGAACTTATCTAAACCTCATCATTTAGAGGAAGGTGAAGTCGTAACAAGGTTTCCGTAGGTGAACCTGCGGAAGGATCATTACCACAAAACAATAGCAGGCTTGGGCAAAAGCGGGCTTGGGCTTGTCTTTA…	xcl18_AM31-13	Antarctica: King George Island, Fildes Peninsula, Meseta mountain crest, site AM31	62.174111S, 58.923917W	Feb-2013	uncultured clone	soil surface (0-5 cm)		AM31-13	########	0.27	MN935846, MN935851
Watanabea sp.	mgcl20_AM31-13	>mgcl20_AM31 GAAACAGCTATGACCATGATTACGCCAAGCTCAGAATTAACCCTCACTAAAGGGACTAGTCCTGCAGGTTTAAACGAATTCGCCCTTGCGCGCTACACTGATGCAATCAACGAGCCTAGCCTTGGCCGAGAGGTCCGGGTAATCTTCGAAACTGCATCGTGATGGGGCTAGACTCTTGCAATTATTAGTCTTCAACGAGGAATGCCTAGTAAGCGCGAGTCATCAGCTCGCGTTGATTACGTCCCTGCCCTTTGTACACACCGCCCGTCGCTCCTACCGATTGGATGTGCTGGTGAAGCGTTCGGATTGGAGTCACTCGGCGGCTCGTCCGCCGGCTGGCACCGAGAAGTTCGTTAAACCCTCCCATCTAGAGGAAGGAGAAGTCG…	mgcl20_AM31-13	Antarctica: King George Island, Fildes Peninsula, Meseta mountain crest, site AM31	62.174111S, 58.923917W	Feb-2013	uncultured clone	soil surface (0-5 cm)		AM31-13	########	1.75	MT968423, MT968424
Watanabea sp.	gcl142_SchF170815	>gcl142_consensus_SchF170815 CACTGATGCAATCAACGAGCCTAGCCTTGGCCGAGAGGTCCGGGTAATCTTCGAAACTGCATCGTGATGGGGCTAGACTCTTGCAATTATTAGTCTTCAACGAGGAATGCCTAGTAAGCGCGAGTCATCAGCTCGCGTTGATTACGTCCCTGCCCTTTGTACACACCGCCCGTCGCTCCTACCGATTGGATGTGCTGGTGAAGCGTTCGGATTGGAGTCACTCGGCGGCTCGTCCGCCGGCTGGCACCGAGAAGTTCGTTAAACCCTCCCATCTAGAGGAAGGAGAAGTCGTAACAAGGTCTCCGTAGGTGAACCTGCGGAGGGATCATTGAATCTAGCGTTGTACCAACCCGGTGACCCTTGAAGAACC…	gcl142_SchF170815	Germany: Uslar, Schlarpe, reference site SchF	51.649111N, 9.750778E	Mar-2014	uncultured clone	soil surface (0-5 cm)		SchF	########	1.7	MG523285
	71	71	71	71	71	71	71	71	0	71
